# Supplementary material for: 6,7,8,9,10,11,12,13-Octa­hydro-5H-1,3-dithiole[4,5-b][1,4]dithia­cyclo­tridecine-2-thione
Source: Acta Crystallogr Sect E Struct Rep Online. 2008 Jan 9;64(Pt 2):o402. doi: 10.1107/S1600536807068833 (PMC2960369; doi:10.1107/S1600536807068833)
Supplement: Supplementary file 1 [file e-64-0o402-sup1.cif]

##############################################################################
###                                                                        ###
###        Electronic paper (Acta Crystallographica Section E)             ###
###                                                                        ###
##############################################################################
#                                                                            #
# This CIF contains the data in a paper accepted for publication in Acta     #
# Crystallographica Section E. It conforms to the requirements of Notes      #
# for Authors for Section E, and has been peer reviewed under the auspices   #
# of the IUCr Commission on Journals.                                        #
#                                                                            #
# Full details of the Crystallographic Information File format               #
# are given in the paper "The Crystallographic Information File (CIF):       #
# a New Standard Archive File for Crystallography" by S. R. Hall, F. H.      #
# Allen and I. D. Brown [Acta Cryst. (1991), A47, 655-685].                  #
#                                                                            #
# The current version of the core CIF dictionary is obtainable from          #
# ftp://ftp.iucr.org/pub/cif_core.dic. The current version number is 2.1.    #
#                                                                            #
# Software is freely available for graphical display of the structure(s) in  #
# this CIF.  For information consult the CIF home page http://www.iucr.org/  #
# cif/home.html                                                              #
#                                                                            #
##############################################################################
                                             
data_global
_audit_creation_method     'WinGX routine CIF_UPDATE'
_audit_conform_dict_name     cif_core.dic
_audit_conform_dict_version     2.3
_journal_date_recd_electronic     2007-12-09
_journal_date_accepted     2007-12-31
_journal_name_full     'Acta Crystallographica, Section E'
_journal_year     2008
_journal_volume     64
_journal_issue      2
_journal_page_first     o402
_journal_page_last     o402
_journal_paper_category     QO
_journal_coeditor_code     HK2410
_publ_contact_author_name     'Darviche, Fatemeh'
_publ_contact_author_address
;      Department of Chemistry, Faculty of Science
       K. N. Toosi University of Technology
       P. O. Box: 15875-4416
       Tehran 15418
       Iran
;
_publ_contact_author_email     darvish@kntu.ac.ir
_publ_contact_author_fax     '+98 21 22853650'
_publ_contact_author_phone     '+98 21 22850266'
_publ_section_title
;\
6,7,8,9,10,11,12,13-Octahydro-5<i>H</i>-1,3-dithiole[4,5-<i>b</i>][1,4]\
dithiacyclotridecine-2-thione
;
loop_
    _publ_author_name
    _publ_author_address
    'Heshmatpour, Felora '
;       Chemistry Department,
        K. N. Toosi University of Technology,
        PO Box 15875-4416
        Tehran 15418
        Iran
;
    'Darviche, Fatemeh'
;       Chemistry Department,
        K. N. Toosi University of Technology,
        PO Box 15875-4416
        Tehran 15418
        Iran
;
    'Emdadi, Zeynab'
;       Chemistry Department,
        K. N. Toosi University of Technology,
        PO Box 15875-4416
        Tehran 15418
        Iran
;
    'Neumueller, Bernhard '
;       Marburg, Fachbereich Chemie der
        Univesitaet
        Marburg
        Germany
;
data_I
_audit_creation_method     'WinGX routine CIF_UPDATE'
_chemical_name_systematic
;
6,7,8,9,10,11,12,13-Octahydro-5H-1,3-dithiole[4,5-b][1,4]dithiacyclotridecine-
2-thione
;
_chemical_formula_moiety     'C12 H18 S5'
_chemical_formula_sum     'C12 H18 S5'
_chemical_formula_iupac     'C12 H18 S5'
_chemical_formula_weight     322.56
_symmetry_cell_setting     monoclinic
_symmetry_space_group_name_H-M     'P 21/c'
_symmetry_space_group_name_Hall     '-P 2ybc'
loop_
    _symmetry_equiv_pos_as_xyz
    'x, y, z'
    '-x, y+1/2, -z+1/2'
    '-x, -y, -z'
    'x, -y-1/2, z-1/2'
_cell_length_a     5.5880(10)
_cell_length_b     13.0670(10)
_cell_length_c     20.446(2)
_cell_angle_alpha     90.00
_cell_angle_beta     97.070(10)
_cell_angle_gamma     90.00
_cell_volume     1481.6(3)
_cell_formula_units_Z     4
_cell_measurement_reflns_used     10000
_cell_measurement_theta_min     1.85
_cell_measurement_theta_max     25.90
_cell_measurement_temperature     173(2)
_exptl_crystal_description     plates
_exptl_crystal_colour     yellow
_exptl_crystal_size_max     0.2
_exptl_crystal_size_mid     0.18
_exptl_crystal_size_min     0.07
_exptl_crystal_density_diffrn     1.446
_exptl_crystal_density_meas     ?
_exptl_crystal_density_method     'not measured'
_exptl_crystal_F_000     680
_exptl_absorpt_coefficient_mu     0.758
_exptl_absorpt_correction_type     numerical
_exptl_absorpt_process_details
;
(shape of crystal determined optically; X-RED32 and X-SHAPE; Stoe & Cie, 2005)
;
_exptl_absorpt_correction_T_min     0.856
_exptl_absorpt_correction_T_max     0.948
_diffrn_radiation_type     MoK\a
_diffrn_radiation_wavelength     0.71073
_diffrn_measurement_device_type     'Stoe IPDS-II diffractometer'
_diffrn_measurement_method     '\f scans'
_diffrn_detector_area_resol_mean     ?
_diffrn_reflns_number     20411
_diffrn_reflns_av_R_equivalents     0.1071
_diffrn_reflns_av_sigmaI/netI     0.1226
_diffrn_reflns_theta_min     1.85
_diffrn_reflns_theta_max     25.90
_diffrn_reflns_theta_full     25.90
_diffrn_measured_fraction_theta_max     0.997
_diffrn_measured_fraction_theta_full     0.997
_diffrn_reflns_limit_h_min     -6
_diffrn_reflns_limit_h_max     6
_diffrn_reflns_limit_k_min     -15
_diffrn_reflns_limit_k_max     16
_diffrn_reflns_limit_l_min     -25
_diffrn_reflns_limit_l_max     25
_diffrn_standards_number     ?
_diffrn_standards_interval_count     ?
_diffrn_standards_interval_time     ?
_diffrn_standards_decay_%     0
_reflns_number_total     2866
_reflns_number_gt     1423
_reflns_threshold_expression     I>2\s(I)
_refine_ls_structure_factor_coef     Fsqd
_refine_ls_matrix_type     full
_refine_ls_R_factor_all     0.0821
_refine_ls_R_factor_gt     0.0309
_refine_ls_wR_factor_gt     0.0407
_refine_ls_wR_factor_ref     0.0456
_refine_ls_goodness_of_fit_ref     0.904
_refine_ls_restrained_S_all     0.904
_refine_ls_number_reflns     2866
_refine_ls_number_parameters     155
_refine_ls_number_restraints     0
_refine_ls_hydrogen_treatment     constr
_refine_ls_weighting_scheme     calc
_refine_ls_weighting_details
                'calc w=1/[\s^2^(Fo^2^)+(0.0110P)^2^P] where P=(Fo^2^+2Fc^2^)/3'
_atom_sites_solution_hydrogens     geom
_atom_sites_solution_primary     direct
_atom_sites_solution_secondary     difmap
_refine_ls_shift/su_max     0.002
_refine_ls_shift/su_mean     0.000
_refine_diff_density_max     0.198
_refine_diff_density_min     -0.205
_refine_ls_extinction_method     none
_refine_ls_extinction_coef     ?
loop_
    _atom_type_symbol
    _atom_type_description
    _atom_type_scat_dispersion_real
    _atom_type_scat_dispersion_imag
    _atom_type_scat_source
    C C 0.0033 0.0016 'International Tables Vol C Tables 4.2.6.8 and 6.1.1.4'
    H H 0 0 'International Tables Vol C Tables 4.2.6.8 and 6.1.1.4'
    N N 0.0061 0.0033 'International Tables Vol C Tables 4.2.6.8 and 6.1.1.4'
    O O 0.0106 0.006 'International Tables Vol C Tables 4.2.6.8 and 6.1.1.4'
    S S 0.1246 0.1234 'International Tables Vol C Tables 4.2.6.8 and 6.1.1.4'
_computing_data_collection     'X-AREA (Stoe & Cie, 2005)'
_computing_cell_refinement     'X-AREA (Stoe & Cie, 2005)'
_computing_data_reduction     'X-RED32 (Stoe & Cie, 2005)'
_computing_structure_solution     'SHELXS97 (Sheldrick, 2008)'
_computing_structure_refinement     'SHELXL97 (Sheldrick, 2008)'
_computing_molecular_graphics     'ORTEP-3 for Windows (Farrugia, 1997)'
_computing_publication_material
                                   'WinGX publication routines (Farrugia, 1999)'
loop_
    _atom_site_type_symbol
    _atom_site_label
    _atom_site_fract_x
    _atom_site_fract_y
    _atom_site_fract_z
    _atom_site_U_iso_or_equiv
    _atom_site_adp_type
    _atom_site_calc_flag
    _atom_site_refinement_flags
    _atom_site_occupancy
    _atom_site_disorder_assembly
    _atom_site_disorder_group
    S S1 0.15648(13) 0.36424(6) 0.20855(4) 0.0339(2) Uani d . 1 . .
    S S2 0.60599(13) 0.38230(7) 0.30580(4) 0.0359(2) Uani d . 1 . .
    S S3 0.55751(13) 0.13199(7) 0.32641(4) 0.0384(2) Uani d . 1 . .
    S S4 0.11036(13) 0.14671(6) 0.22596(4) 0.0356(2) Uani d . 1 . .
    S S5 -0.26751(12) 0.25565(8) 0.13696(3) 0.03771(19) Uani d . 1 . .
    C C1 -0.0162(4) 0.2563(3) 0.18733(11) 0.0301(6) Uani d . 1 . .
    C C2 0.3700(5) 0.3076(2) 0.26703(13) 0.0292(7) Uani d . 1 . .
    C C3 0.4388(5) 0.4824(2) 0.34333(15) 0.0403(8) Uani d . 1 . .
    H H31 0.5563 0.5299 0.3675 0.050(2) Uiso calc R 1 . .
    H H32 0.3447 0.5219 0.3077 0.050(2) Uiso calc R 1 . .
    C C4 0.2663(6) 0.4446(3) 0.39077(15) 0.0405(8) Uani d . 1 . .
    H H41 0.1872 0.5045 0.4086 0.050(2) Uiso calc R 1 . .
    H H42 0.1390 0.4023 0.3659 0.050(2) Uiso calc R 1 . .
    C C5 0.3895(5) 0.3822(3) 0.44765(14) 0.0438(8) Uani d . 1 . .
    H H51 0.5312 0.4206 0.4687 0.050(2) Uiso calc R 1 . .
    H H52 0.4486 0.3175 0.4303 0.050(2) Uiso calc R 1 . .
    C C6 0.2221(5) 0.3571(3) 0.50025(14) 0.0458(9) Uani d . 1 . .
    H H61 0.3242 0.3340 0.5406 0.050(2) Uiso calc R 1 . .
    H H62 0.1424 0.4214 0.5114 0.050(2) Uiso calc R 1 . .
    C C7 0.0271(5) 0.2770(2) 0.48280(14) 0.0434(9) Uani d . 1 . .
    H H71 -0.0170 0.2769 0.4344 0.050(2) Uiso calc R 1 . .
    H H72 -0.1179 0.2972 0.5030 0.050(2) Uiso calc R 1 . .
    C C8 0.0975(6) 0.1682(3) 0.50494(14) 0.0470(9) Uani d . 1 . .
    H H81 0.1614 0.1704 0.5523 0.050(2) Uiso calc R 1 . .
    H H82 -0.0507 0.1260 0.5008 0.050(2) Uiso calc R 1 . .
    C C9 0.2818(6) 0.1145(3) 0.46824(14) 0.0446(9) Uani d . 1 . .
    H H91 0.3430 0.0533 0.4936 0.050(2) Uiso calc R 1 . .
    H H92 0.4199 0.1611 0.4653 0.050(2) Uiso calc R 1 . .
    C C10 0.1780(5) 0.0816(2) 0.39871(14) 0.0405(8) Uani d . 1 . .
    H H101 0.0509 0.0298 0.4021 0.050(2) Uiso calc R 1 . .
    H H102 0.1009 0.1417 0.3753 0.050(2) Uiso calc R 1 . .
    C C11 0.3638(5) 0.0371(2) 0.35761(15) 0.0376(8) Uani d . 1 . .
    H H111 0.2777 -0.0008 0.3199 0.050(2) Uiso calc R 1 . .
    H H112 0.4656 -0.0126 0.3850 0.050(2) Uiso calc R 1 . .
    C C12 0.3500(5) 0.2060(2) 0.27516(13) 0.0292(7) Uani d . 1 . .
loop_
    _atom_site_aniso_label
    _atom_site_aniso_U_11
    _atom_site_aniso_U_22
    _atom_site_aniso_U_33
    _atom_site_aniso_U_12
    _atom_site_aniso_U_13
    _atom_site_aniso_U_23
    S1 0.0339(4) 0.0324(5) 0.0350(4) -0.0027(4) 0.0022(3) 0.0027(4)
    S2 0.0295(4) 0.0386(5) 0.0396(4) -0.0053(4) 0.0042(4) -0.0042(4)
    S3 0.0312(4) 0.0394(5) 0.0437(5) 0.0050(4) 0.0013(4) 0.0023(4)
    S4 0.0350(5) 0.0306(5) 0.0399(4) -0.0020(4) -0.0002(4) -0.0017(4)
    S5 0.0349(4) 0.0417(5) 0.0353(4) -0.0011(4) -0.0006(3) -0.0007(4)
    C1 0.0328(15) 0.0328(17) 0.0268(15) -0.0002(15) 0.0126(11) -0.0026(15)
    C2 0.0277(18) 0.034(2) 0.0275(16) 0.0014(13) 0.0094(14) -0.0018(14)
    C3 0.0429(18) 0.035(2) 0.0437(19) -0.0040(15) 0.0080(15) -0.0085(15)
    C4 0.0424(19) 0.039(2) 0.0399(18) 0.0058(15) 0.0050(15) -0.0045(16)
    C5 0.0462(18) 0.043(2) 0.0419(18) -0.0003(16) 0.0042(14) -0.0029(16)
    C6 0.055(2) 0.050(2) 0.0326(17) 0.0093(19) 0.0065(15) -0.0035(17)
    C7 0.0426(17) 0.054(3) 0.0351(17) 0.0132(16) 0.0122(14) 0.0030(16)
    C8 0.054(2) 0.051(2) 0.0371(18) 0.0110(17) 0.0114(15) 0.0080(15)
    C9 0.050(2) 0.043(2) 0.0398(18) 0.0173(17) 0.0005(15) 0.0056(16)
    C10 0.0394(18) 0.046(2) 0.0360(18) -0.0001(15) 0.0055(14) 0.0061(15)
    C11 0.0439(19) 0.0284(19) 0.0400(19) 0.0005(15) 0.0027(15) 0.0029(14)
    C12 0.0252(17) 0.039(2) 0.0244(15) 0.0002(14) 0.0058(13) -0.0016(14)
_geom_special_details
;
 All esds (except the esd in the dihedral angle between two l.s. planes)
 are estimated using the full covariance matrix.  The cell esds are taken
 into account individually in the estimation of esds in distances, angles
 and torsion angles; correlations between esds in cell parameters are only
 used when they are defined by crystal symmetry.  An approximate (isotropic)
 treatment of cell esds is used for estimating esds involving l.s. planes.
;
loop_
    _geom_bond_atom_site_label_1
    _geom_bond_atom_site_label_2
    _geom_bond_site_symmetry_2
    _geom_bond_distance
    _geom_bond_publ_flag
    S1 C1 . 1.734(3) ?
    S1 C2 . 1.746(3) ?
    S2 C2 . 1.750(3) ?
    S2 C3 . 1.830(3) ?
    S3 C12 . 1.754(3) ?
    S3 C11 . 1.813(3) ?
    S4 C1 . 1.743(3) ?
    S4 C12 . 1.753(3) ?
    S5 C1 . 1.636(2) ?
    C2 C12 . 1.345(3) ?
    C3 C4 . 1.531(4) ?
    C3 H31 . 0.9900 ?
    C3 H32 . 0.9900 ?
    C4 C5 . 1.515(4) ?
    C4 H41 . 0.9900 ?
    C4 H42 . 0.9900 ?
    C5 C6 . 1.545(4) ?
    C5 H51 . 0.9900 ?
    C5 H52 . 0.9900 ?
    C6 C7 . 1.521(4) ?
    C6 H61 . 0.9900 ?
    C6 H62 . 0.9900 ?
    C7 C8 . 1.528(4) ?
    C7 H71 . 0.9900 ?
    C7 H72 . 0.9900 ?
    C8 C9 . 1.519(4) ?
    C8 H81 . 0.9900 ?
    C8 H82 . 0.9900 ?
    C9 C10 . 1.529(4) ?
    C9 H91 . 0.9900 ?
    C9 H92 . 0.9900 ?
    C10 C11 . 1.529(4) ?
    C10 H101 . 0.9900 ?
    C10 H102 . 0.9900 ?
    C11 H111 . 0.9900 ?
    C11 H112 . 0.9900 ?
loop_
    _geom_angle_atom_site_label_1
    _geom_angle_atom_site_label_2
    _geom_angle_atom_site_label_3
    _geom_angle_site_symmetry_1
    _geom_angle_site_symmetry_3
    _geom_angle
    _geom_angle_publ_flag
    C1 S1 C2 . . 97.99(14) ?
    C2 S2 C3 . . 101.15(14) ?
    C12 S3 C11 . . 101.98(14) ?
    C1 S4 C12 . . 97.81(14) ?
    S5 C1 S1 . . 124.7(2) ?
    S5 C1 S4 . . 123.4(2) ?
    S1 C1 S4 . . 111.88(12) ?
    C12 C2 S1 . . 116.3(2) ?
    C12 C2 S2 . . 124.3(2) ?
    S1 C2 S2 . . 119.16(18) ?
    C4 C3 S2 . . 115.4(2) ?
    C4 C3 H31 . . 108.4 ?
    S2 C3 H31 . . 108.4 ?
    C4 C3 H32 . . 108.4 ?
    S2 C3 H32 . . 108.4 ?
    H31 C3 H32 . . 107.5 ?
    C5 C4 C3 . . 113.5(3) ?
    C5 C4 H41 . . 108.9 ?
    C3 C4 H41 . . 108.9 ?
    C5 C4 H42 . . 108.9 ?
    C3 C4 H42 . . 108.9 ?
    H41 C4 H42 . . 107.7 ?
    C4 C5 C6 . . 113.1(2) ?
    C4 C5 H51 . . 109.0 ?
    C6 C5 H51 . . 109.0 ?
    C4 C5 H52 . . 109.0 ?
    C6 C5 H52 . . 109.0 ?
    H51 C5 H52 . . 107.8 ?
    C7 C6 C5 . . 117.4(2) ?
    C7 C6 H61 . . 107.9 ?
    C5 C6 H61 . . 107.9 ?
    C7 C6 H62 . . 107.9 ?
    C5 C6 H62 . . 107.9 ?
    H61 C6 H62 . . 107.2 ?
    C6 C7 C8 . . 114.8(3) ?
    C6 C7 H71 . . 108.6 ?
    C8 C7 H71 . . 108.6 ?
    C6 C7 H72 . . 108.6 ?
    C8 C7 H72 . . 108.6 ?
    H71 C7 H72 . . 107.5 ?
    C9 C8 C7 . . 116.7(2) ?
    C9 C8 H81 . . 108.1 ?
    C7 C8 H81 . . 108.1 ?
    C9 C8 H82 . . 108.1 ?
    C7 C8 H82 . . 108.1 ?
    H81 C8 H82 . . 107.3 ?
    C8 C9 C10 . . 112.7(3) ?
    C8 C9 H91 . . 109.0 ?
    C10 C9 H91 . . 109.0 ?
    C8 C9 H92 . . 109.0 ?
    C10 C9 H92 . . 109.0 ?
    H91 C9 H92 . . 107.8 ?
    C11 C10 C9 . . 114.4(2) ?
    C11 C10 H101 . . 108.7 ?
    C9 C10 H101 . . 108.7 ?
    C11 C10 H102 . . 108.7 ?
    C9 C10 H102 . . 108.7 ?
    H101 C10 H102 . . 107.6 ?
    C10 C11 S3 . . 114.1(2) ?
    C10 C11 H111 . . 108.7 ?
    S3 C11 H111 . . 108.7 ?
    C10 C11 H112 . . 108.7 ?
    S3 C11 H112 . . 108.7 ?
    H111 C11 H112 . . 107.6 ?
    C2 C12 S4 . . 115.8(2) ?
    C2 C12 S3 . . 124.0(2) ?
    S4 C12 S3 . . 120.10(19) ?
