# Supplementary material for: 6,7,8,9,10,11,12,13-Octa­hydro-5H-1,3-dithiole[4,5-b][1,4]dithia­cyclo­tridecine-2-thione
Source: Acta Crystallogr Sect E Struct Rep Online. 2008 Jan 9;64(Pt 2):o402. doi: 10.1107/S1600536807068833 (PMC2960369; doi:10.1107/S1600536807068833)
Supplement: Supplementary file 2 [file e-64-0o402-Isup2.hkl]

#
# h,k,l, Fc-squared, Fo-squared, sigma(Fo-squared) and status flag
#
data_I
_shelx_title ' ga148 in P2(1)/c'
_shelx_refln_list_code          4
_shelx_F_calc_maximum      244.53
_exptl_crystal_F_000       680.00
_reflns_d_resolution_high  0.8136
 
loop_
 _symmetry_equiv_pos_as_xyz
 'x, y, z'
 '-x, y+1/2, -z+1/2'
 '-x, -y, -z'
 'x, -y-1/2, z-1/2'
 
_cell_length_a     5.5880
_cell_length_b    13.0670
_cell_length_c    20.4460
_cell_angle_alpha  90.000
_cell_angle_beta   97.070
_cell_angle_gamma  90.000
 
_shelx_F_squared_multiplier     1.000
 
loop_
 _refln_index_h
 _refln_index_k
 _refln_index_l
 _refln_F_squared_calc
 _refln_F_squared_meas
 _refln_F_squared_sigma
 _refln_observed_status
   1   0   0     1557.03     1332.80     93.31 o
   2   0   0      138.95      145.94     77.51 o
   3   0   0       52.52       73.66     65.24 o
   4   0   0     1772.48     1778.54     78.41 o
   5   0   0      165.77      178.14     72.77 o
   6   0   0      324.57      400.78     86.47 o
   2   1   0     9432.16     8722.41    131.20 o
   3   1   0      690.79      673.93     51.03 o
   4   1   0      159.77      252.97     58.77 o
   5   1   0     2364.26     2334.95     56.99 o
   6   1   0        6.73       34.51     60.38 o
   0   2   0     7661.51     7367.65    150.49 o
   1   2   0     4596.09     4426.13     84.54 o
   2   2   0       93.57      125.50     54.28 o
   3   2   0      610.58      608.54     52.53 o
   4   2   0      195.99      224.55     48.99 o
   5   2   0       78.28       72.13     57.37 o
   6   2   0        6.05       17.86     67.87 o
   1   3   0    11057.66    10970.03    185.83 o
   2   3   0     5454.79     5586.46     81.72 o
   3   3   0     3767.60     3751.76     70.77 o
   4   3   0      382.28      387.37     55.99 o
   5   3   0        0.09        6.72     57.52 o
   6   3   0      257.15      326.47     60.54 o
   0   4   0    15417.14    14989.59    609.83 o
   1   4   0      317.53      334.28     53.60 o
   2   4   0      596.54      523.47     53.66 o
   3   4   0     4409.89     4427.74     62.78 o
   4   4   0     5130.83     5131.19     94.47 o
   5   4   0      178.29      167.05     56.59 o
   6   4   0       42.58       48.71     63.39 o
   1   5   0     4500.94     4540.32     69.45 o
   2   5   0     9735.22     9957.22    218.66 o
   3   5   0      647.91      659.20     59.14 o
   4   5   0      653.77      599.27     56.31 o
   5   5   0      212.60      225.48     58.85 o
   6   5   0      230.29      238.36     69.91 o
   0   6   0      111.01      154.68     86.54 o
   1   6   0       39.20       29.24     57.52 o
   2   6   0      868.56      794.35     59.26 o
   3   6   0     1170.42     1171.17     66.46 o
   4   6   0     1844.89     1866.30     67.52 o
   5   6   0       71.43       90.74     77.69 o
   6   6   0        7.89       26.24     80.53 o
   1   7   0     3228.83     3372.43     70.01 o
   2   7   0     2282.43     2289.38     67.92 o
   3   7   0      523.38      563.42     59.40 o
   4   7   0        0.01      -16.32     67.94 o
   5   7   0      305.92      329.68     67.26 o
   6   7   0        0.09       15.78     78.21 o
   0   8   0    13510.46    13676.97    601.97 o
   1   8   0      284.63      305.53     68.08 o
   2   8   0       30.12       30.60     56.52 o
   3   8   0      199.52      276.55     64.13 o
   4   8   0       22.25       36.23     63.66 o
   5   8   0       72.25      106.76     72.70 o
   1   9   0        2.56       10.47     60.30 o
   2   9   0     3446.67     3530.16     79.50 o
   3   9   0      144.23      134.35     66.79 o
   4   9   0        0.03       -9.03     70.39 o
   5   9   0      634.20      727.00     80.60 o
   0  10   0     2941.56     3092.33    200.43 o
   1  10   0     1150.07     1180.28     74.86 o
   2  10   0      196.32      239.74     58.22 o
   3  10   0      300.03      287.69     65.11 o
   4  10   0       31.15       67.14     68.10 o
   5  10   0      217.10      261.69     78.34 o
   1  11   0       12.17       38.92     63.68 o
   2  11   0      214.82      215.71     67.63 o
   3  11   0      687.99      724.79     85.85 o
   4  11   0      165.99      161.87     68.63 o
   0  12   0      954.59      926.17    110.37 o
   1  12   0      830.58      776.26     67.71 o
   2  12   0      155.30      162.14     74.06 o
   3  12   0        3.13      -13.66     70.39 o
   4  12   0      563.77      520.55     87.80 o
   1  13   0      686.65      705.76     78.84 o
   2  13   0      640.21      616.57     74.21 o
   3  13   0      226.50      228.61     91.98 o
   0  14   0       94.14       96.52    105.61 o
   1  14   0      319.83      275.64     75.03 o
   2  14   0       25.01       13.67     82.78 o
   3  14   0      529.74      497.32     97.01 o
   1  15   0      411.62      341.63     78.28 o
   2  15   0       52.88       71.61     82.02 o
   0  16   0      342.60      257.34    124.75 o
  -6   1   1       44.11       49.84     64.16 o
  -5   1   1       38.88       71.29     50.53 o
  -4   1   1      645.13      628.60     54.70 o
  -3   1   1      464.11      463.37     48.65 o
  -2   1   1       23.87        1.53     48.70 o
  -1   1   1      149.73      111.84     56.50 o
   0   1   1       13.32       15.35    218.18 o
   1   1   1      707.72      612.29     54.04 o
   2   1   1       37.72       64.81     50.63 o
   3   1   1       20.21       25.11     53.74 o
   4   1   1      662.26      713.74     49.48 o
   5   1   1      288.53      320.95     57.34 o
   6   1   1      387.53      419.27     64.60 o
  -6   2   1       37.98       21.49     61.69 o
  -5   2   1     2556.24     2567.47     59.37 o
  -4   2   1      490.87      480.99     49.94 o
  -3   2   1      217.96      233.74     52.52 o
  -2   2   1     2948.35     2869.61     70.24 o
  -1   2   1      552.35      533.17     71.16 o
   0   2   1       67.98       71.44     86.51 o
   1   2   1       19.13       20.04     63.91 o
   2   2   1      263.74      272.79     53.70 o
   3   2   1      111.94      112.08     54.65 o
   4   2   1       70.59      106.65     53.58 o
   5   2   1      203.66      231.90     54.65 o
   6   2   1      239.28      275.71     67.70 o
  -6   3   1        8.96       39.75     65.60 o
  -5   3   1       83.94       82.44     60.95 o
  -4   3   1      641.79      653.20     59.24 o
  -3   3   1      721.52      721.06     51.62 o
  -2   3   1        4.52       13.49     49.17 o
  -1   3   1       40.56       44.69     65.42 o
   0   3   1      248.86      224.35     75.30 o
   1   3   1       17.78       17.03     61.79 o
   2   3   1       82.49       80.91     48.45 o
   3   3   1       59.76       76.56     50.82 o
   4   3   1     1349.24     1270.07     53.40 o
   5   3   1       75.10       78.62     53.55 o
   6   3   1        1.80        9.59     64.82 o
  -6   4   1      226.86      236.97     70.45 o
  -5   4   1      116.09      107.11     63.61 o
  -4   4   1        6.28       21.74     58.58 o
  -3   4   1        0.44      -13.21     52.65 o
  -2   4   1      516.87      526.60     52.53 o
  -1   4   1      182.89      175.45     54.49 o
   0   4   1      137.40      155.08     68.53 o
   1   4   1       26.13       26.95     52.82 o
   2   4   1       10.79       11.05     55.67 o
   3   4   1        8.70       38.77     49.19 o
   4   4   1       71.41      125.50     53.84 o
   5   4   1       66.65       68.32     58.48 o
   6   4   1       42.49       77.16     61.06 o
  -6   5   1       63.94       85.61     70.51 o
  -5   5   1        0.25        4.09     59.58 o
  -4   5   1      173.25      182.58     54.05 o
  -3   5   1      619.06      676.66     65.35 o
  -2   5   1      674.76      701.03     64.36 o
  -1   5   1      171.09      199.04     59.09 o
   0   5   1       58.17       64.36     65.40 o
   1   5   1      147.21      142.31     57.76 o
   2   5   1      239.08      244.05     54.09 o
   3   5   1       14.01       22.22     50.73 o
   4   5   1      103.20      129.73     54.33 o
   5   5   1       27.04       35.64     60.35 o
   6   5   1      305.32      339.83     63.37 o
  -6   6   1      185.89      188.78     80.33 o
  -5   6   1      598.07      655.94     65.76 o
  -4   6   1     1452.00     1422.96     70.64 o
  -3   6   1      481.93      494.69     66.17 o
  -2   6   1      951.98     1006.51     55.49 o
  -1   6   1       88.83       61.58     57.60 o
   0   6   1        4.69       21.84     62.73 o
   1   6   1       21.06       49.94     58.83 o
   2   6   1      351.71      400.57     55.49 o
   3   6   1        7.65       10.72     52.39 o
   4   6   1      388.21      391.36     63.76 o
   5   6   1      510.56      544.65     64.55 o
   6   6   1      254.19      295.23     68.21 o
  -6   7   1       19.01       33.74     67.53 o
  -5   7   1        1.29       45.45     63.07 o
  -4   7   1      728.32      713.64     61.84 o
  -3   7   1       66.93      122.11     65.66 o
  -2   7   1       67.44      104.98     64.48 o
  -1   7   1      396.66      421.47     58.03 o
   0   7   1       57.93       53.47     64.73 o
   1   7   1       75.43       85.35     56.93 o
   2   7   1      771.53      799.18     61.14 o
   3   7   1       21.01       34.28     71.11 o
   4   7   1     1196.67     1261.38     63.42 o
   5   7   1       49.00       86.47     66.15 o
   6   7   1       49.07       63.59     88.70 o
  -5   8   1       76.45       86.91     71.61 o
  -4   8   1        0.11       -8.75     69.36 o
  -3   8   1      112.69       83.37     68.49 o
  -2   8   1      438.98      439.14     67.72 o
  -1   8   1       10.44       14.09     63.85 o
   0   8   1     1047.66     1001.25     72.24 o
   1   8   1       14.32       22.54     57.01 o
   2   8   1      133.84      133.85     64.27 o
   3   8   1       35.45       23.10     64.80 o
   4   8   1      467.80      463.20     68.80 o
   5   8   1        6.42       -8.46     72.26 o
  -5   9   1       93.43      118.12     80.19 o
  -4   9   1      129.20      127.83     74.09 o
  -3   9   1        6.48       40.06     67.42 o
  -2   9   1       95.44      114.82     62.05 o
  -1   9   1      104.11      149.49     60.78 o
   0   9   1       19.43       20.70     66.42 o
   1   9   1       65.28       85.71     55.54 o
   2   9   1     1967.61     1896.80     66.15 o
   3   9   1      163.45      167.18     63.20 o
   4   9   1      277.37      318.80     73.36 o
   5   9   1       95.10       66.51     69.13 o
  -5  10   1      440.50      432.14     79.59 o
  -4  10   1      216.35      206.59     72.14 o
  -3  10   1       14.01       12.74     73.09 o
  -2  10   1       97.63      120.96     66.93 o
  -1  10   1      227.09      239.37     66.16 o
   0  10   1      331.08      382.24     62.91 o
   1  10   1       47.74       47.26     60.09 o
   2  10   1      230.19      234.02     61.78 o
   3  10   1       59.20       36.30     67.08 o
   4  10   1       26.84      -24.40     71.94 o
   5  10   1        0.03       28.76     77.51 o
  -4  11   1      595.94      625.86     78.03 o
  -3  11   1       20.69       31.93     74.81 o
  -2  11   1       77.23       73.69     60.15 o
  -1  11   1      139.40      137.37     76.77 o
   0  11   1       18.93       24.14     61.80 o
   1  11   1      187.20      212.48     62.95 o
   2  11   1        5.37       14.50     67.00 o
   3  11   1        0.03      -14.26     72.51 o
   4  11   1      472.00      439.44     71.94 o
  -4  12   1      356.77      360.61     84.99 o
  -3  12   1        5.82       28.66     69.11 o
  -2  12   1      515.56      500.46     66.36 o
  -1  12   1      552.15      573.08     70.79 o
   0  12   1      287.70      277.18     70.63 o
   1  12   1        1.38       22.46     71.45 o
   2  12   1      321.92      332.18     70.63 o
   3  12   1       18.11       30.48     76.44 o
   4  12   1      187.87      170.66     81.57 o
  -4  13   1       95.26       92.07     96.64 o
  -3  13   1        2.56        6.28     72.86 o
  -2  13   1      495.69      522.32     79.34 o
  -1  13   1       84.82       93.23     72.92 o
   0  13   1       10.16       12.67     72.06 o
   1  13   1        0.42      -10.39     74.90 o
   2  13   1      359.82      332.49     76.56 o
   3  13   1        0.02       12.67     71.36 o
  -3  14   1        0.00       32.80     91.05 o
  -2  14   1       33.74       31.02     78.25 o
  -1  14   1       35.35       44.02     75.43 o
   0  14   1       68.17       54.32     69.83 o
   1  14   1      142.54      125.39     79.78 o
   2  14   1       55.33       30.02     78.03 o
   3  14   1       11.03        8.49     94.57 o
  -2  15   1       31.11       38.02     88.17 o
  -1  15   1      129.90      134.49     86.06 o
   0  15   1        3.50       13.50     86.34 o
   1  15   1      258.39      257.84     82.55 o
   2  15   1       62.67       57.10     83.64 o
   0  16   1      184.83      148.42     88.46 o
  -6   0   2        6.09      -40.77    104.31 o
  -5   0   2      404.46      489.41     86.01 o
  -4   0   2      346.73      358.62     67.41 o
  -3   0   2     8750.26     8501.49    123.84 o
  -2   0   2       57.06      102.61     82.91 o
  -1   0   2      855.60      730.72    101.19 o
   0   0   2    16960.78    24100.63   5159.58 o
   2   0   2     1656.25     1732.11     69.92 o
   3   0   2     2477.19     2516.76     77.71 o
   4   0   2     9302.94     9024.63    261.39 o
   5   0   2       45.17       97.13     72.52 o
   6   0   2       28.97       58.29     80.60 o
  -6   1   2       40.31       53.49     62.66 o
  -5   1   2     3472.07     3506.19     62.99 o
  -4   1   2     1094.07     1076.22     51.06 o
  -3   1   2        3.41       12.58     57.93 o
  -2   1   2       15.88       32.93     53.23 o
  -1   1   2     6954.06     6917.71     90.83 o
   0   1   2      148.18      142.71     88.02 o
   1   1   2     7996.99     7477.54     82.19 o
   2   1   2    12458.64    11789.88    106.28 o
   3   1   2       54.89       70.91     47.51 o
   4   1   2      211.38      221.47     46.76 o
   5   1   2      170.77      213.05     51.12 o
   6   1   2      117.61      152.84     63.89 o
  -6   2   2        0.85       41.92     66.99 o
  -5   2   2      110.35      117.31     60.26 o
  -4   2   2       86.30       91.02     47.62 o
  -3   2   2      601.23      541.81     51.98 o
  -2   2   2      465.25      480.92     57.29 o
  -1   2   2       25.45       46.02     70.69 o
   0   2   2     1046.05      984.47     82.81 o
   1   2   2      142.42      131.26     55.03 o
   2   2   2      192.74      227.24     52.01 o
   3   2   2     1152.17     1178.25     48.22 o
   4   2   2      630.33      584.92     57.51 o
   5   2   2      268.72      301.63     55.06 o
   6   2   2       27.87       25.57     65.60 o
  -6   3   2       79.39      127.27     61.32 o
  -5   3   2      167.45      200.96     55.39 o
  -4   3   2       57.66       66.51     52.00 o
  -3   3   2      889.21      875.72     60.74 o
  -2   3   2    11300.21    10769.27    612.95 o
  -1   3   2      587.81      514.98     62.94 o
   0   3   2    22976.64    22579.63    206.50 o
   1   3   2     7051.03     6991.20    113.76 o
   2   3   2     2978.77     2994.72     59.28 o
   3   3   2       57.35       54.57     50.60 o
   4   3   2     1018.09     1010.65     53.70 o
   5   3   2        3.54       -4.45     58.77 o
   6   3   2      758.64      779.87     64.39 o
  -6   4   2       86.98       89.22     67.61 o
  -5   4   2      196.10      220.92     58.18 o
  -4   4   2      581.49      606.68     57.19 o
  -3   4   2     4465.25     4528.34     72.92 o
  -2   4   2     4446.63     4331.98    125.49 o
  -1   4   2     6690.52     6934.66     87.72 o
   0   4   2     3691.96     3742.40     84.17 o
   1   4   2    12565.95    12256.00    154.21 o
   2   4   2        0.00       19.76     54.40 o
   3   4   2      202.21      229.15     51.95 o
   4   4   2     3613.92     3560.84     80.95 o
   5   4   2      473.22      446.55     66.25 o
   6   4   2      242.78      273.25     70.46 o
  -6   5   2       40.35       71.14     72.15 o
  -5   5   2      561.03      633.36     65.80 o
  -4   5   2      160.86      176.96     61.84 o
  -3   5   2      434.80      448.66     68.75 o
  -2   5   2     5121.94     5199.93    138.45 o
  -1   5   2     4124.25     4032.25     86.30 o
   0   5   2      755.46      707.03     60.33 o
   1   5   2      839.19      741.74     61.08 o
   2   5   2     7046.26     7026.12    112.76 o
   3   5   2      492.15      524.02     58.51 o
   4   5   2     1389.18     1410.99     52.84 o
   5   5   2      200.90      189.98     59.00 o
   6   5   2      721.41      718.57     70.58 o
  -6   6   2      112.72      131.30     72.39 o
  -5   6   2      271.78      320.06     68.26 o
  -4   6   2      531.40      537.10     55.71 o
  -3   6   2       59.49       50.26     70.78 o
  -2   6   2      322.18      337.75     59.15 o
  -1   6   2     1879.81     1969.57     65.73 o
   0   6   2     1005.03     1095.04     69.51 o
   1   6   2     3465.75     3492.64     65.27 o
   2   6   2      372.02      353.75     53.57 o
   3   6   2     1379.07     1355.68     62.48 o
   4   6   2      153.08      175.05     63.83 o
   5   6   2        8.59       41.54     64.31 o
   6   6   2       43.78       37.37     70.82 o
  -6   7   2       32.26       30.46     71.64 o
  -5   7   2      331.77      376.71     70.16 o
  -4   7   2      689.44      716.65     64.21 o
  -3   7   2       44.54       75.34     65.25 o
  -2   7   2      173.28      188.53     59.48 o
  -1   7   2      137.85      228.86     61.23 o
   0   7   2      270.53      293.39     57.61 o
   1   7   2     2084.16     2173.09     62.27 o
   2   7   2     5462.32     5397.73     85.34 o
   3   7   2      966.62      946.03     58.26 o
   4   7   2      297.79      337.39     58.35 o
   5   7   2       37.53       57.64     63.85 o
   6   7   2       49.71       75.13     77.97 o
  -5   8   2      191.76      205.39     77.29 o
  -4   8   2       62.45       87.85     59.84 o
  -3   8   2     4251.31     4394.13    124.37 o
  -2   8   2      445.45      493.37     63.34 o
  -1   8   2        1.79       18.47     68.33 o
   0   8   2     3552.21     3480.79     74.73 o
   1   8   2      257.07      302.55     63.88 o
   2   8   2       73.22       72.61     57.86 o
   3   8   2      113.18       96.80     56.22 o
   4   8   2     1834.68     1813.65     82.43 o
   5   8   2       44.75       78.05     72.71 o
  -5   9   2      587.70      640.59     80.70 o
  -4   9   2       59.34       70.93     65.51 o
  -3   9   2        0.27       40.28     64.32 o
  -2   9   2      577.66      620.25     72.66 o
  -1   9   2     2323.34     2313.01     69.61 o
   0   9   2      333.49      325.93     62.40 o
   1   9   2     1067.87     1098.52     64.92 o
   2   9   2     8768.53     8933.01    229.17 o
   3   9   2      125.47      147.78     62.73 o
   4   9   2       86.24      126.69     68.21 o
   5   9   2       32.02       63.01     77.06 o
  -5  10   2        1.05       26.74     84.83 o
  -4  10   2       46.53       50.75     72.50 o
  -3  10   2     1760.42     1828.26     95.31 o
  -2  10   2      150.44      133.57     67.17 o
  -1  10   2     1511.62     1563.89     67.07 o
   0  10   2      679.14      652.74     65.15 o
   1  10   2      462.82      432.45     72.85 o
   2  10   2      287.57      273.52     60.24 o
   3  10   2        2.83      -16.69     67.36 o
   4  10   2      337.31      245.99     73.28 o
   5  10   2      429.13      449.45     86.65 o
  -5  11   2       18.93      146.95    253.77 o
  -4  11   2       20.90       65.86     72.73 o
  -3  11   2      689.64      737.80     77.98 o
  -2  11   2        6.15       -9.89     80.39 o
  -1  11   2       78.11       69.11     64.90 o
   0  11   2     2070.43     2006.21     80.52 o
   1  11   2      583.97      602.66     71.74 o
   2  11   2        2.54       16.21     71.68 o
   3  11   2       31.43       40.99     74.34 o
   4  11   2       11.61      -33.08     93.07 o
  -4  12   2       23.67       27.62     83.22 o
  -3  12   2      175.35      172.75     82.40 o
  -2  12   2       35.73       68.23     73.84 o
  -1  12   2     1111.84     1147.72     79.07 o
   0  12   2      628.13      602.39     68.69 o
   1  12   2      101.98      117.32     63.81 o
   2  12   2        0.03       41.37     70.46 o
   3  12   2       42.06       55.83     74.86 o
   4  12   2      819.77      785.57     75.46 o
  -4  13   2       97.47      138.41     84.20 o
  -3  13   2       94.83       89.42     86.20 o
  -2  13   2      739.91      752.29     81.60 o
  -1  13   2      791.64      772.76     88.03 o
   0  13   2      260.06      240.53     84.95 o
   1  13   2        0.16       20.24     74.49 o
   2  13   2      491.01      485.52     91.87 o
   3  13   2      175.20      142.48     92.66 o
  -3  14   2      181.01      111.58    104.92 o
  -2  14   2       15.29       20.81     85.85 o
  -1  14   2       31.50       50.35     78.54 o
   0  14   2      283.31      234.35     84.14 o
   1  14   2      789.42      694.30     92.79 o
   2  14   2        0.12        2.50     79.65 o
   3  14   2      223.96      221.36     81.17 o
  -2  15   2       31.58       49.58     97.86 o
  -1  15   2      119.17      105.70     81.93 o
   0  15   2       10.84      -38.84     94.64 o
   1  15   2      388.97      342.19     87.83 o
   2  15   2       11.75        6.05     79.76 o
  -6   1   3      165.24      165.73     66.76 o
  -5   1   3       12.92       61.98     50.84 o
  -4   1   3        6.33       24.16     48.71 o
  -3   1   3     1882.24     1805.85     63.07 o
  -2   1   3      136.88      149.58     56.41 o
  -1   1   3        0.59       31.58     63.29 o
   0   1   3      139.66      118.13     70.14 o
   1   1   3       19.37       28.55     58.50 o
   2   1   3      250.07      284.17     47.41 o
   3   1   3       42.30       53.18     58.01 o
   4   1   3      414.16      451.13     57.03 o
   5   1   3       93.15       62.78     54.82 o
   6   1   3      128.57      173.39     58.01 o
  -6   2   3      238.26      195.69     61.98 o
  -5   2   3     3559.26     3579.94     61.06 o
  -4   2   3        5.79       18.68     51.19 o
  -3   2   3       11.05       23.49     52.84 o
  -2   2   3      442.77      410.38     60.45 o
  -1   2   3     1876.70     1801.98     67.49 o
   0   2   3      115.46      101.22     76.10 o
   1   2   3       90.27       68.59     55.94 o
   2   2   3      606.24      626.12     51.69 o
   3   2   3      181.08      211.09     53.25 o
   4   2   3      162.18      199.44     57.02 o
   5   2   3       57.02       42.79     54.66 o
   6   2   3     1556.25     1574.14     62.13 o
  -6   3   3       28.45       15.80     70.26 o
  -5   3   3      104.72      140.37     64.19 o
  -4   3   3       63.89       60.15     53.03 o
  -3   3   3     4107.75     4103.66     64.12 o
  -2   3   3       21.99       39.24     59.26 o
  -1   3   3      834.45      781.38     62.52 o
   0   3   3     1828.15     1627.88     75.29 o
   1   3   3      552.88      504.57     52.06 o
   2   3   3       41.84       66.26     47.72 o
   3   3   3        6.46        3.98     52.12 o
   4   3   3     1310.27     1335.99     55.79 o
   5   3   3       53.39       34.41     55.86 o
   6   3   3       42.75       34.41     62.74 o
  -6   4   3        0.01       21.81     64.22 o
  -5   4   3       15.74       31.30     61.41 o
  -4   4   3      110.75      155.17     59.08 o
  -3   4   3      711.13      692.00     60.81 o
  -2   4   3       63.90       60.95     60.51 o
  -1   4   3       97.13       97.76     60.92 o
   0   4   3      760.88      797.22     66.69 o
   1   4   3      864.94      919.79     61.59 o
   2   4   3       20.43       56.90     59.88 o
   3   4   3      279.88      294.23     54.29 o
   4   4   3       79.36       98.87     62.72 o
   5   4   3       42.63       66.52     59.72 o
   6   4   3       11.58        9.13     64.09 o
  -6   5   3        7.86       -5.51     68.58 o
  -5   5   3       76.07      122.38     62.81 o
  -4   5   3        0.01      -38.74     56.85 o
  -3   5   3     2763.54     2771.61     64.07 o
  -2   5   3     2095.36     2108.10     66.54 o
  -1   5   3        9.23       18.29     59.54 o
   0   5   3       23.13       54.74     73.50 o
   1   5   3       74.33       92.93     51.14 o
   2   5   3      345.07      344.39     57.31 o
   3   5   3      503.51      499.23     61.91 o
   4   5   3       20.17       31.06     57.32 o
   5   5   3        9.18       32.53     60.52 o
   6   5   3      105.30      103.73     71.16 o
  -6   6   3       44.31      105.23     76.92 o
  -5   6   3      706.19      738.15     65.35 o
  -4   6   3      172.30      174.12     64.21 o
  -3   6   3       76.54      101.17     61.89 o
  -2   6   3      750.73      795.65     63.52 o
  -1   6   3      973.37     1027.62     66.35 o
   0   6   3      497.49      543.06     58.86 o
   1   6   3      345.68      344.46     54.16 o
   2   6   3      227.71      242.78     54.90 o
   3   6   3       64.46      112.31     56.66 o
   4   6   3        8.97       31.91     59.37 o
   5   6   3       67.84       88.77     60.61 o
   6   6   3      344.66      284.26     71.59 o
  -6   7   3       20.04       -0.72     89.18 o
  -5   7   3       34.82       27.38     71.34 o
  -4   7   3        3.66       35.35     58.28 o
  -3   7   3     2235.61     2038.36    146.52 o
  -2   7   3      183.96      189.86     56.70 o
  -1   7   3      644.41      619.80     57.20 o
   0   7   3        1.29      -18.40     64.79 o
   1   7   3      170.56      155.88     61.39 o
   2   7   3        1.83       12.34     66.74 o
   3   7   3      138.65      119.43     57.79 o
   4   7   3      169.87      216.56     58.15 o
   5   7   3       72.31       23.75     66.28 o
  -5   8   3      225.51      241.70     82.88 o
  -4   8   3       24.01       23.43     71.27 o
  -3   8   3     1732.69     1708.87     74.04 o
  -2   8   3      177.16      222.45     61.10 o
  -1   8   3      164.06      175.09     77.08 o
   0   8   3      159.55      169.26     58.78 o
   1   8   3       87.10       91.07     56.35 o
   2   8   3        0.39      -16.08     56.95 o
   3   8   3      504.34      514.24     60.28 o
   4   8   3      131.07      192.74     62.64 o
   5   8   3        0.01       -9.19     73.76 o
  -5   9   3       63.82       99.49     75.57 o
  -4   9   3      320.91      327.73     70.45 o
  -3   9   3      348.95      334.01     78.06 o
  -2   9   3      881.57      904.55     65.09 o
  -1   9   3      782.16      792.23     66.26 o
   0   9   3      138.47      143.65     58.45 o
   1   9   3      268.32      254.26     55.54 o
   2   9   3      383.19      387.47     55.28 o
   3   9   3       19.91       16.70     64.68 o
   4   9   3       18.36       11.49     60.07 o
   5   9   3      291.35      289.31     74.68 o
  -5  10   3      559.52      595.30     80.57 o
  -4  10   3      102.25      125.55     69.91 o
  -3  10   3      137.27      141.93     75.68 o
  -2  10   3       87.03      125.43     64.78 o
  -1  10   3       86.58      109.68     64.50 o
   0  10   3       16.01       22.56     69.28 o
   1  10   3      179.03      176.58     70.90 o
   2  10   3       14.41       17.02     66.25 o
   3  10   3       17.65       -7.09     61.11 o
   4  10   3        2.85       84.56     68.60 o
   5  10   3      269.37      272.30     70.01 o
  -4  11   3       18.31       65.67     72.28 o
  -3  11   3      337.52      329.48     79.63 o
  -2  11   3       26.63       36.48     66.72 o
  -1  11   3       70.35       77.62     70.43 o
   0  11   3     1489.95     1481.17     70.98 o
   1  11   3       39.94       45.97     68.17 o
   2  11   3       17.41       40.26     66.37 o
   3  11   3        5.36       30.74     73.07 o
   4  11   3      144.51      193.80     80.45 o
  -4  12   3       59.35       52.53     80.64 o
  -3  12   3       31.44       20.12     81.07 o
  -2  12   3      206.82      182.34     78.40 o
  -1  12   3        8.35       24.32     78.47 o
   0  12   3      408.81      407.22     73.30 o
   1  12   3       48.10       85.36     71.49 o
   2  12   3      158.52      128.31     67.21 o
   3  12   3      271.99      240.06     70.47 o
   4  12   3        5.18       44.53     87.19 o
  -4  13   3        9.80       75.53    103.87 o
  -3  13   3        1.79       20.51     78.24 o
  -2  13   3      377.15      359.08    103.33 o
  -1  13   3       20.10       10.69     77.80 o
   0  13   3      139.05      171.54     78.03 o
   1  13   3       21.44       52.32     84.68 o
   2  13   3       32.77       49.85     83.98 o
   3  13   3      180.89      198.41     78.32 o
  -3  14   3       33.26       36.84     97.91 o
  -2  14   3        6.56       61.80     86.39 o
  -1  14   3       76.86       69.31     94.41 o
   0  14   3      148.41      131.47     84.90 o
   1  14   3      198.03      270.38     88.18 o
   2  14   3        2.61      -23.38     84.82 o
   3  14   3        9.10       12.19     80.38 o
  -2  15   3       96.05       89.13     87.79 o
  -1  15   3       13.28       -3.09     96.98 o
   0  15   3       89.55      102.32     97.20 o
   1  15   3       12.45       22.93    102.95 o
   2  15   3        0.02       -4.29    105.39 o
  -6   0   4      471.46      510.72     94.10 o
  -5   0   4       20.67       36.16     70.95 o
  -4   0   4       31.06       33.40     89.39 o
  -3   0   4     5989.08     5964.08    117.01 o
  -2   0   4      657.75      659.66     86.92 o
  -1   0   4       75.43       73.31     90.34 o
   0   0   4     3220.69     3037.47    115.51 o
   1   0   4    30050.26    28028.46    491.46 o
   2   0   4     1055.46     1159.17     64.39 o
   3   0   4     3272.13     3270.62     86.46 o
   4   0   4     9807.40     9839.12    213.26 o
   5   0   4       53.47       36.66     84.97 o
   6   0   4        2.28       74.60     97.77 o
  -6   1   4        0.91        0.97     58.36 o
  -5   1   4      111.64      145.34     57.16 o
  -4   1   4      652.64      574.64     57.96 o
  -3   1   4       80.14      113.89     57.37 o
  -2   1   4      138.23      177.25     54.74 o
  -1   1   4    59794.72    58894.54   1008.03 o
   0   1   4     1572.40     1469.12     86.67 o
   1   1   4       70.35       80.40     50.09 o
   2   1   4     1777.67     1662.05     54.96 o
   3   1   4      364.79      388.55     50.97 o
   4   1   4        4.69       28.08     57.23 o
   5   1   4      530.60      554.77     56.37 o
   6   1   4      638.45      717.15     68.63 o
  -6   2   4      243.77      234.61     65.49 o
  -5   2   4      138.00      131.67     63.54 o
  -4   2   4      438.41      440.65     52.30 o
  -3   2   4      296.90      289.17     52.43 o
  -2   2   4     1018.20     1056.42     61.06 o
  -1   2   4      677.17      723.36     61.10 o
   0   2   4     5020.18     4911.67     79.44 o
   1   2   4      114.88      184.20     55.59 o
   2   2   4     1708.86     1713.03     49.81 o
   3   2   4      220.27      235.35     46.88 o
   4   2   4     1462.66     1417.15     76.88 o
   5   2   4       36.82       69.05     53.75 o
   6   2   4       41.20       44.14     57.90 o
  -6   3   4       76.58      102.45     57.87 o
  -5   3   4      861.25      834.43     60.18 o
  -4   3   4      792.83      845.64     59.88 o
  -3   3   4        0.20        9.07     52.92 o
  -2   3   4      199.98      244.71     57.02 o
  -1   3   4       82.81      130.99     58.41 o
   0   3   4      846.49      846.01     73.62 o
   1   3   4     7738.08     7632.35    126.47 o
   2   3   4     5854.53     6110.72     86.31 o
   3   3   4     2418.40     2303.22     52.00 o
   4   3   4        4.17        8.63     60.99 o
   5   3   4       24.71       23.42     63.65 o
   6   3   4      369.99      361.26     60.19 o
  -6   4   4       17.30       28.58     68.90 o
  -5   4   4      287.88      303.54     66.30 o
  -4   4   4      926.67      954.50     64.28 o
  -3   4   4     5556.84     5418.07     71.62 o
  -2   4   4      226.82      253.98     69.25 o
  -1   4   4    10189.66    10644.90    192.89 o
   0   4   4    14261.99    14228.80    185.20 o
   1   4   4    16830.33    16400.32    386.80 o
   2   4   4     6220.16     5955.63    130.43 o
   3   4   4     2443.20     2366.27     61.53 o
   4   4   4     1552.89     1652.84     56.46 o
   5   4   4      254.37      303.29     57.82 o
   6   4   4      375.72      417.81     70.48 o
  -6   5   4       38.71       58.52     69.76 o
  -5   5   4     1104.85     1132.48     65.05 o
  -4   5   4     1889.62     1911.78     75.72 o
  -3   5   4      188.65      192.10     52.68 o
  -2   5   4      103.44       35.39     55.41 o
  -1   5   4     7464.16     7827.13     87.65 o
   0   5   4      330.79      374.67     69.71 o
   1   5   4       16.96       12.17     50.16 o
   2   5   4     3298.23     3265.62     63.55 o
   3   5   4     5125.92     5042.15     63.55 o
   4   5   4      112.48      155.34     60.40 o
   5   5   4        0.20       48.53     58.09 o
   6   5   4      348.57      395.80     70.98 o
  -6   6   4        1.59       12.62     76.92 o
  -5   6   4      263.63      246.71     68.79 o
  -4   6   4       26.04       36.44     67.51 o
  -3   6   4      166.88      194.23     59.20 o
  -2   6   4     4642.66     4825.46    127.32 o
  -1   6   4      442.36      490.99     60.99 o
   0   6   4     4619.24     4594.78     87.37 o
   1   6   4     1488.62     1601.35     66.06 o
   2   6   4      173.95      218.50     58.16 o
   3   6   4       34.92       81.61     55.45 o
   4   6   4        2.20       55.48     61.10 o
   5   6   4      198.29      203.55     63.31 o
   6   6   4      227.46      243.78     71.89 o
  -6   7   4        1.58      -31.96     71.09 o
  -5   7   4       87.86      120.25     67.24 o
  -4   7   4      222.33      280.64     79.10 o
  -3   7   4      420.22      415.97     64.23 o
  -2   7   4     1074.91     1082.86     55.65 o
  -1   7   4     3602.44     3474.34     93.84 o
   0   7   4       78.43       94.94     65.27 o
   1   7   4        0.02      -11.12     64.89 o
   2   7   4       25.31       42.26     60.11 o
   3   7   4      945.34      912.46     59.23 o
   4   7   4       78.48       71.12     57.38 o
   5   7   4      462.75      464.36     65.44 o
  -5   8   4      196.90      197.47     74.16 o
  -4   8   4      145.61      170.29     67.03 o
  -3   8   4     3631.54     3554.57    101.45 o
  -2   8   4      410.66      433.61     64.66 o
  -1   8   4      225.70      257.58     67.06 o
   0   8   4        9.56       23.03     57.67 o
   1   8   4     4532.25     4295.33    120.77 o
   2   8   4      315.04      322.34     58.24 o
   3   8   4      892.55      912.54     67.52 o
   4   8   4     1641.64     1692.27     64.87 o
   5   8   4       49.87       56.67     60.67 o
  -5   9   4        4.41       37.33     80.47 o
  -4   9   4      179.86      195.59     60.90 o
  -3   9   4      151.68      127.94     64.02 o
  -2   9   4      190.86      191.93     61.58 o
  -1   9   4     7667.67     7449.49    388.67 o
   0   9   4      295.77      345.05     62.71 o
   1   9   4       72.00        7.66     67.87 o
   2   9   4     2814.95     2897.64     70.56 o
   3   9   4        7.88        9.34     58.55 o
   4   9   4        8.24       56.92     71.37 o
   5   9   4      276.40      331.21     76.81 o
  -5  10   4       25.00       34.02     78.83 o
  -4  10   4      110.22      122.87     69.47 o
  -3  10   4     1505.91     1437.10     68.58 o
  -2  10   4        2.87        7.97     66.45 o
  -1  10   4      431.69      427.42     68.83 o
   0  10   4       54.81       56.48     65.85 o
   1  10   4     1661.25     1605.15     66.36 o
   2  10   4     1245.68     1241.09     63.66 o
   3  10   4      170.56      195.24     65.43 o
   4  10   4      490.75      519.12     66.15 o
   5  10   4      124.24       95.71     76.72 o
  -4  11   4       22.93       86.54     93.33 o
  -3  11   4       28.51       50.03     85.01 o
  -2  11   4      316.47      319.41     80.02 o
  -1  11   4       17.68       57.42     72.13 o
   0  11   4     1552.02     1641.94     86.41 o
   1  11   4      743.02      752.51     75.16 o
   2  11   4        0.72      -16.41     67.27 o
   3  11   4        1.59       26.19     71.11 o
   4  11   4      113.43       81.07     69.55 o
  -4  12   4      247.24      258.83     86.04 o
  -3  12   4      228.50      233.43     85.54 o
  -2  12   4       43.38       24.70     73.16 o
  -1  12   4      437.59      443.46     76.86 o
   0  12   4      344.86      387.39     70.34 o
   1  12   4      666.74      713.38     85.22 o
   2  12   4      840.94      875.22     80.99 o
   3  12   4      312.80      278.13     71.59 o
   4  12   4       92.61       12.28     85.50 o
  -3  13   4       33.66       31.08     87.14 o
  -2  13   4        2.87      -23.05     86.66 o
  -1  13   4      493.02      499.35     84.43 o
   0  13   4        0.39       39.63     72.05 o
   1  13   4      226.61      226.21     72.93 o
   2  13   4      261.19      230.15     83.45 o
   3  13   4      938.27      858.96     78.20 o
  -3  14   4       39.77       32.84    101.62 o
  -2  14   4      689.26      694.47    107.23 o
  -1  14   4        3.13       11.87     85.97 o
   0  14   4      531.77      474.73     88.19 o
   1  14   4      530.26      555.97     86.89 o
   2  14   4       64.85       64.65     84.63 o
   3  14   4        4.52        6.40    116.15 o
  -2  15   4      166.82      125.44     96.43 o
  -1  15   4        0.03       11.82     99.20 o
   0  15   4      113.06       88.31     96.79 o
   1  15   4        0.24       23.81     81.28 o
   2  15   4       33.92       48.19    109.22 o
  -6   1   5      708.45      678.56     62.23 o
  -5   1   5      845.24      854.30     61.31 o
  -4   1   5      604.66      624.06     58.40 o
  -3   1   5      727.87      681.40     56.05 o
  -2   1   5      488.37      501.93     54.02 o
  -1   1   5        0.05       17.69     62.33 o
   0   1   5       49.10       50.69     61.97 o
   1   1   5      200.28      163.98     52.10 o
   2   1   5        0.53       22.82     52.97 o
   3   1   5       25.29       19.22     49.41 o
   4   1   5      149.71      145.44     46.92 o
   5   1   5       42.84       73.67     58.28 o
   6   1   5       54.69       53.56     60.27 o
  -6   2   5       73.46      112.49     61.96 o
  -5   2   5     1931.23     1860.95     61.98 o
  -4   2   5       54.36       61.64     54.19 o
  -3   2   5       75.51       58.85     50.68 o
  -2   2   5     2603.35     2677.60     59.34 o
  -1   2   5     7012.52     6773.19    101.15 o
   0   2   5      220.94      199.92     75.30 o
   1   2   5      279.53      262.07     56.40 o
   2   2   5       24.58       59.37     53.73 o
   3   2   5       68.71       68.31     48.86 o
   4   2   5        0.02       -3.76     50.58 o
   5   2   5       21.51       24.12     59.95 o
   6   2   5      241.41      254.66     65.78 o
  -6   3   5      732.80      761.07     62.07 o
  -5   3   5       22.08       48.95     59.39 o
  -4   3   5        0.16       21.09     53.55 o
  -3   3   5     1704.53     1807.07     64.49 o
  -2   3   5       25.66       70.44     52.16 o
  -1   3   5      288.24      570.09    156.71 o
   0   3   5       31.60       36.34     66.36 o
   1   3   5       46.69       45.03     53.26 o
   2   3   5      287.53      267.34     47.57 o
   3   3   5       54.74       85.09     53.59 o
   4   3   5       61.09       55.14     56.05 o
   5   3   5       22.87       52.95     54.78 o
   6   3   5        4.37       -9.42     58.73 o
  -6   4   5        2.37      -16.45     66.08 o
  -5   4   5      429.55      397.24     63.33 o
  -4   4   5      155.20      151.90     60.58 o
  -3   4   5        1.37       30.76     56.74 o
  -2   4   5      103.56      104.47     55.81 o
  -1   4   5        0.64       51.26     61.97 o
   0   4   5       12.06       24.17     62.53 o
   1   4   5       91.05       91.87     54.51 o
   2   4   5      447.01      453.74     54.53 o
   3   4   5       89.74      111.96     54.73 o
   4   4   5       11.99       12.96     56.62 o
   5   4   5        8.54       32.83     58.18 o
   6   4   5        0.19       24.66     59.48 o
  -6   5   5      113.35      166.53     79.81 o
  -5   5   5      428.53      445.46     63.46 o
  -4   5   5      179.66      134.44     57.91 o
  -3   5   5       56.15       87.03     65.67 o
  -2   5   5        0.22        0.36     66.25 o
  -1   5   5        0.04       -5.06     62.98 o
   0   5   5       23.85       22.15     57.51 o
   1   5   5      550.66      564.21     58.72 o
   2   5   5       15.52       39.94     49.81 o
   3   5   5      265.64      265.85     54.77 o
   4   5   5      353.23      376.28     60.65 o
   5   5   5        2.58       18.58     57.31 o
   6   5   5        0.28        9.25     66.63 o
  -6   6   5      302.60      247.11     66.53 o
  -5   6   5      784.57      852.99     70.45 o
  -4   6   5      487.78      504.63     65.63 o
  -3   6   5      687.12      633.95     67.35 o
  -2   6   5       99.75       66.01     63.84 o
  -1   6   5     1774.41     1735.53     64.23 o
   0   6   5       85.17      116.14     63.81 o
   1   6   5      315.03      308.19     56.11 o
   2   6   5       24.74       51.13     57.61 o
   3   6   5        3.89        9.81     53.75 o
   4   6   5       11.56       26.91     54.63 o
   5   6   5      217.75      236.82     61.25 o
   6   6   5      207.39      274.97    287.94 o
  -6   7   5      560.65      528.65     72.58 o
  -5   7   5       51.85       21.11     68.31 o
  -4   7   5       57.37       84.78     69.86 o
  -3   7   5     2207.60     2202.26     66.44 o
  -2   7   5        5.79        8.52     58.03 o
  -1   7   5      142.08      111.62     60.60 o
   0   7   5      190.77      233.34     63.30 o
   1   7   5      423.74      392.09     54.69 o
   2   7   5       20.45       24.48     56.99 o
   3   7   5        7.15       18.75     61.30 o
   4   7   5        7.77       25.19     67.23 o
   5   7   5      409.17      422.22     64.20 o
  -5   8   5      147.02      143.97     69.71 o
  -4   8   5       56.29       -0.78     72.36 o
  -3   8   5      442.35      497.45     70.66 o
  -2   8   5      996.73     1039.84     60.94 o
  -1   8   5       86.70      138.58     74.15 o
   0   8   5        4.13       -5.72     67.46 o
   1   8   5      714.33      692.34     67.83 o
   2   8   5       13.09       -2.78     59.17 o
   3   8   5       24.30       24.55     61.40 o
   4   8   5       29.29       48.24     73.56 o
   5   8   5        1.13        4.75     75.46 o
  -5   9   5      132.87      135.87     72.29 o
  -4   9   5       65.71      114.27     79.54 o
  -3   9   5      174.58      146.26     72.66 o
  -2   9   5       61.79       59.64     60.28 o
  -1   9   5      406.99      407.43     78.13 o
   0   9   5      115.30      146.71     72.71 o
   1   9   5       36.95       32.52     71.27 o
   2   9   5       93.86      104.77     61.02 o
   3   9   5      191.20      194.04     62.26 o
   4   9   5        4.56        7.32     61.01 o
   5   9   5       82.60      117.32     71.73 o
  -5  10   5      595.42      616.78     84.94 o
  -4  10   5       24.19       28.42     82.20 o
  -3  10   5       46.87       45.85     74.30 o
  -2  10   5      211.17      253.61     70.57 o
  -1  10   5      691.98      701.51     74.76 o
   0  10   5        8.29       45.50     81.03 o
   1  10   5      201.13      202.02     73.61 o
   2  10   5       94.56      133.67     62.81 o
   3  10   5       47.25       68.78     68.11 o
   4  10   5       56.17       93.25     69.42 o
  -4  11   5       12.53       19.40     81.19 o
  -3  11   5      956.42     1029.09     75.65 o
  -2  11   5        4.06       15.34     74.24 o
  -1  11   5       49.21       72.64     76.59 o
   0  11   5      182.03      219.22     77.22 o
   1  11   5       57.65       52.95     76.16 o
   2  11   5        2.48        1.77     67.35 o
   3  11   5        0.24       23.42     71.79 o
   4  11   5       15.73       33.33     75.04 o
  -4  12   5       56.34       42.43     76.00 o
  -3  12   5      171.98      214.43     84.55 o
  -2  12   5        6.13       19.89     71.50 o
  -1  12   5       70.33       84.91     87.65 o
   0  12   5       74.97      102.33     91.95 o
   1  12   5      189.58      187.61     83.08 o
   2  12   5      116.30      162.08     72.85 o
   3  12   5      411.36      366.20     71.63 o
   4  12   5       37.80       30.02     78.84 o
  -3  13   5       52.50       76.46     90.12 o
  -2  13   5       20.48       11.56     79.81 o
  -1  13   5      350.18      345.04     80.82 o
   0  13   5        9.45       32.59     77.51 o
   1  13   5       78.39       81.11     82.98 o
   2  13   5       28.78       50.46     88.16 o
   3  13   5      607.50      550.49     82.30 o
  -3  14   5       87.05       52.97     88.32 o
  -2  14   5        0.37       10.78     91.80 o
  -1  14   5      366.05      341.53     87.84 o
   0  14   5      330.22      316.68     79.32 o
   1  14   5       48.45       96.41     93.31 o
   2  14   5       64.97       88.90    100.83 o
  -2  15   5       16.49       48.41    117.49 o
  -1  15   5      102.19      112.67     87.65 o
   0  15   5      166.94      170.85     93.15 o
   1  15   5        7.07       37.80     85.49 o
  -6   0   6     1144.26     1138.60     96.97 o
  -5   0   6      175.19      140.92     78.22 o
  -4   0   6        2.46       50.62     82.99 o
  -3   0   6      907.51      896.81     76.75 o
  -2   0   6     6914.70     7118.28     97.31 o
  -1   0   6     5476.45     5637.91    107.14 o
   0   0   6    10908.83    11379.93    137.89 o
   1   0   6    28645.29    28138.00    679.36 o
   2   0   6      133.22      140.37     61.04 o
   3   0   6      167.10      182.13     69.29 o
   4   0   6     2168.46     2108.70    107.40 o
   5   0   6      417.02      393.71     86.92 o
   6   0   6       12.65       52.97     83.19 o
  -6   1   6      127.57       82.83     63.99 o
  -5   1   6       35.12       58.52     55.47 o
  -4   1   6     1212.28     1203.66     67.54 o
  -3   1   6      665.18      680.40     57.01 o
  -2   1   6      542.45      562.69     57.82 o
  -1   1   6    25376.04    25852.79    293.03 o
   0   1   6     1215.27     1245.69     69.21 o
   1   1   6     1881.82     1888.00     58.92 o
   2   1   6     2477.09     2619.98     52.90 o
   3   1   6     6821.85     6640.17     73.22 o
   4   1   6      128.18      107.84     53.63 o
   5   1   6      257.67      278.36     67.86 o
   6   1   6      623.94      715.18     64.42 o
  -6   2   6      288.36      294.46     64.80 o
  -5   2   6      107.73      127.42     53.97 o
  -4   2   6      997.73      946.53     50.86 o
  -3   2   6      753.39      799.58     55.43 o
  -2   2   6      187.07      218.24     54.99 o
  -1   2   6     4300.56     4381.44     70.69 o
   0   2   6      294.03      322.93     61.88 o
   1   2   6      798.14      869.57     54.25 o
   2   2   6      923.23      970.37     51.40 o
   3   2   6      733.80      765.36     52.71 o
   4   2   6      358.14      344.01     56.14 o
   5   2   6      129.84      137.68     54.93 o
   6   2   6      122.54      146.95     59.12 o
  -6   3   6       10.05       50.62     69.94 o
  -5   3   6      325.85      310.18     57.74 o
  -4   3   6      148.98      128.77     57.90 o
  -3   3   6      361.56      405.02     54.79 o
  -2   3   6     2841.06     2681.45     61.81 o
  -1   3   6     2275.53     2285.67     66.15 o
   0   3   6     2960.03     3009.26     67.91 o
   1   3   6     2002.50     1988.18     57.07 o
   2   3   6     2586.26     2621.85     64.53 o
   3   3   6     2486.54     2498.76     58.38 o
   4   3   6      899.45      898.16     53.72 o
   5   3   6      491.15      521.21     52.72 o
   6   3   6       60.79       87.36     64.34 o
  -6   4   6        8.02        3.35     69.85 o
  -5   4   6      199.15      204.30     66.53 o
  -4   4   6     1071.70     1099.38     63.12 o
  -3   4   6     3380.79     3402.59     74.15 o
  -2   4   6     3196.98     3261.78     68.00 o
  -1   4   6      854.11      879.43     62.83 o
   0   4   6       60.74       61.20     57.63 o
   1   4   6     5988.43     6130.47     88.69 o
   2   4   6      625.37      640.78     53.77 o
   3   4   6     5106.43     4989.21    115.83 o
   4   4   6      482.21      456.26     54.97 o
   5   4   6     1705.13     1740.82     66.43 o
   6   4   6       68.77      109.92     65.24 o
  -6   5   6       18.53       42.29     73.72 o
  -5   5   6      648.77      620.77     68.84 o
  -4   5   6      514.48      493.93     68.28 o
  -3   5   6      431.25      400.80     56.47 o
  -2   5   6     2788.17     2876.81     65.21 o
  -1   5   6     3714.67     3873.22     71.59 o
   0   5   6     1437.64     1321.80     66.92 o
   1   5   6     3342.02     3366.56     63.68 o
   2   5   6      109.03      120.26     49.54 o
   3   5   6     7316.27     7172.45     68.21 o
   4   5   6      199.63      208.82     51.57 o
   5   5   6      481.32      532.62     61.18 o
   6   5   6       56.29       95.00     66.10 o
  -6   6   6        5.06      -25.47     80.71 o
  -5   6   6       47.22       60.67     65.89 o
  -4   6   6       20.49       19.12     61.92 o
  -3   6   6      221.97      267.56     55.84 o
  -2   6   6     1287.40     1333.16     62.06 o
  -1   6   6      731.02      803.33     58.28 o
   0   6   6       90.09       99.92     67.86 o
   1   6   6       30.88       32.03     56.30 o
   2   6   6      957.59      982.86     53.80 o
   3   6   6     1738.60     1655.03     57.82 o
   4   6   6        1.43       21.50     56.46 o
   5   6   6      367.63      395.63     58.63 o
  -6   7   6      283.08      293.40     79.03 o
  -5   7   6       97.61      141.55     68.08 o
  -4   7   6      240.31      270.46     71.00 o
  -3   7   6        5.65       -1.02     62.06 o
  -2   7   6        4.84        8.69     62.23 o
  -1   7   6     3217.92     3343.52     85.31 o
   0   7   6     3332.49     3423.72     86.11 o
   1   7   6       95.16       90.54     66.69 o
   2   7   6     1082.62     1146.80     69.72 o
   3   7   6     1050.34     1155.54     60.88 o
   4   7   6       58.42       58.76     54.25 o
   5   7   6       88.41       83.97     61.59 o
  -5   8   6       39.60       67.21     79.28 o
  -4   8   6        5.70      -10.02     64.35 o
  -3   8   6      649.55      672.00     68.21 o
  -2   8   6       25.99        2.09     56.20 o
  -1   8   6       62.49       71.29     65.10 o
   0   8   6     3209.28     3121.87    116.53 o
   1   8   6     6800.57     6650.57    134.41 o
   2   8   6       12.20       12.92     54.00 o
   3   8   6       69.71       95.91     64.10 o
   4   8   6      479.81      509.71     60.40 o
   5   8   6      316.47      321.09     83.66 o
  -5   9   6      108.14      108.02     77.12 o
  -4   9   6      884.09      866.22     65.96 o
  -3   9   6        1.03       14.39     72.86 o
  -2   9   6      194.38      193.13     63.72 o
  -1   9   6     1652.07     1701.32     74.89 o
   0   9   6      415.11      422.17     67.30 o
   1   9   6      385.61      356.43     71.68 o
   2   9   6       55.39       54.14     58.26 o
   3   9   6     1202.88     1252.74     67.31 o
   4   9   6      542.31      549.74     63.49 o
   5   9   6      197.47      162.61     74.71 o
  -5  10   6       19.19       76.13     79.74 o
  -4  10   6      257.45      274.65     92.13 o
  -3  10   6       21.98       -2.43     81.64 o
  -2  10   6      120.63      113.59     66.67 o
  -1  10   6     1032.41     1111.66     83.84 o
   0  10   6      160.98      124.78     72.13 o
   1  10   6     3184.95     3246.04     98.47 o
   2  10   6      421.53      436.43     66.26 o
   3  10   6      157.78      180.51     63.44 o
   4  10   6        1.33      -16.76     76.37 o
  -4  11   6      151.86      182.10     89.17 o
  -3  11   6       34.46       45.24     84.82 o
  -2  11   6      775.43      845.73     81.30 o
  -1  11   6        0.09       35.85     82.04 o
   0  11   6      707.39      694.18     71.25 o
   1  11   6       56.05       84.72     72.99 o
   2  11   6        0.13        7.14     71.34 o
   3  11   6      172.52      177.56     69.37 o
   4  11   6      639.18      660.34     80.67 o
  -4  12   6      290.61      259.80     87.20 o
  -3  12   6      110.43      123.93     79.88 o
  -2  12   6      125.95      163.83     82.27 o
  -1  12   6      243.73      251.49     84.40 o
   0  12   6       83.88      111.06     87.73 o
   1  12   6      237.68      265.51     79.51 o
   2  12   6       82.86      167.06    102.96 o
   3  12   6      538.03      531.54     77.56 o
   4  12   6       61.95       56.90     81.04 o
  -3  13   6       14.22       30.18     89.47 o
  -2  13   6      628.84      618.69     80.95 o
  -1  13   6      422.33      405.65     87.75 o
   0  13   6      370.45      350.16     72.93 o
   1  13   6       60.82       35.22     84.65 o
   2  13   6      135.47      120.32     72.92 o
   3  13   6     1015.26      928.40     90.73 o
  -3  14   6       27.74       58.61    106.34 o
  -2  14   6      785.73      644.62     92.56 o
  -1  14   6       20.03       44.05    104.18 o
   0  14   6      121.53      117.84     88.07 o
   1  14   6      163.97      165.96     73.77 o
   2  14   6      352.14      323.16     80.16 o
  -2  15   6       51.41       34.46    285.91 o
  -1  15   6       51.87       91.88     94.02 o
   0  15   6      653.98      617.58    101.42 o
   1  15   6        0.31       19.56     85.01 o
  -6   1   7      768.25      704.23     60.14 o
  -5   1   7        4.16       21.22     61.66 o
  -4   1   7     1493.00     1464.90     59.26 o
  -3   1   7     3148.91     3136.85     67.51 o
  -2   1   7     2044.78     2056.21     59.40 o
  -1   1   7      527.17      581.94     59.08 o
   0   1   7      722.07      721.38     66.91 o
   1   1   7      595.46      557.30     53.58 o
   2   1   7       20.17       58.17     44.81 o
   3   1   7        0.39        9.43     52.49 o
   4   1   7        0.01        3.45     53.98 o
   5   1   7       45.30       71.59     62.30 o
   6   1   7        3.83       37.13     67.34 o
  -6   2   7      115.47      128.36     64.05 o
  -5   2   7       26.55       40.21     65.03 o
  -4   2   7     5445.00     5244.71     96.12 o
  -3   2   7      126.36      160.55     59.73 o
  -2   2   7      169.37      176.49     56.51 o
  -1   2   7     5601.72     5684.14     69.64 o
   0   2   7      601.12      581.48     65.71 o
   1   2   7       64.73      120.74     50.21 o
   2   2   7       91.28       81.85     51.11 o
   3   2   7       63.11       79.90     49.49 o
   4   2   7        5.49       17.54     51.66 o
   5   2   7      169.31      190.85     58.82 o
   6   2   7       12.15       21.07     61.57 o
  -6   3   7     1577.27     1548.81     72.85 o
  -5   3   7        6.90      -23.47     63.23 o
  -4   3   7      439.40      477.65     55.70 o
  -3   3   7      481.74      465.02     54.34 o
  -2   3   7     4586.15     4618.22     70.92 o
  -1   3   7        6.59       22.30     53.78 o
   0   3   7      783.49      796.13     58.29 o
   1   3   7      971.69      911.05     50.59 o
   2   3   7       38.49       67.08     56.86 o
   3   3   7       35.16       63.48     51.94 o
   4   3   7       10.87       51.66     60.22 o
   5   3   7      347.88      325.14     58.69 o
   6   3   7       33.59       52.76     65.84 o
  -6   4   7       33.48       53.78     67.42 o
  -5   4   7      208.05      224.07     66.68 o
  -4   4   7       23.65       46.78     63.64 o
  -3   4   7      281.63      278.07     53.36 o
  -2   4   7      621.82      674.78     58.63 o
  -1   4   7      998.13     1001.99     62.56 o
   0   4   7       10.34      929.10    390.82 o
   1   4   7      569.44      556.51     58.51 o
   2   4   7       82.23      103.58     48.29 o
   3   4   7      450.20      485.08     58.30 o
   4   4   7       34.66        3.46     56.07 o
   5   4   7       70.87       99.16     57.19 o
   6   4   7       20.86       58.38     68.96 o
  -6   5   7      174.71      201.17     72.69 o
  -5   5   7       79.45       67.40     68.44 o
  -4   5   7      233.80      241.85     68.03 o
  -3   5   7      354.09      397.24     66.81 o
  -2   5   7     1337.32     1299.62     60.24 o
  -1   5   7     1097.65     1091.04     64.31 o
   0   5   7      105.63      116.97     55.16 o
   1   5   7      462.46      443.33     63.67 o
   2   5   7       75.93       85.28     49.74 o
   3   5   7      179.79      139.99     54.35 o
   4   5   7       30.82       27.00     55.73 o
   5   5   7       61.75       70.46     64.57 o
  -6   6   7       19.38       51.03     77.70 o
  -5   6   7       61.14       87.21     79.73 o
  -4   6   7     2860.29     2817.97     66.27 o
  -3   6   7      204.25      209.71     65.33 o
  -2   6   7      837.51      783.50     67.55 o
  -1   6   7      916.09      854.16     60.28 o
   0   6   7       97.79      127.29     69.55 o
   1   6   7       96.69       90.45     57.17 o
   2   6   7      156.57      159.06     56.28 o
   3   6   7        0.39       -4.31     57.97 o
   4   6   7        0.01       44.47     61.18 o
   5   6   7      256.09      315.27     58.33 o
  -6   7   7      583.93      631.43     91.97 o
  -5   7   7        1.87       51.73     72.71 o
  -4   7   7      674.40      707.79     65.43 o
  -3   7   7     1457.55     1550.47     72.81 o
  -2   7   7     1012.21     1012.51     70.42 o
  -1   7   7      286.06      302.62     72.19 o
   0   7   7      111.11      110.54     58.91 o
   1   7   7       96.54       92.78     59.95 o
   2   7   7      405.17      434.29     65.16 o
   3   7   7       33.70       70.49     60.28 o
   4   7   7        0.19       27.67     60.59 o
   5   7   7      312.12      318.31     66.60 o
  -5   8   7      152.42      181.06     75.25 o
  -4   8   7      524.85      503.84     78.90 o
  -3   8   7      632.97      617.85     69.24 o
  -2   8   7      109.07      149.07     68.33 o
  -1   8   7        4.48        6.66     61.00 o
   0   8   7       42.60       39.81     69.24 o
   1   8   7      955.51      889.94     65.33 o
   2   8   7       37.92       19.76     61.78 o
   3   8   7       50.32       62.38     58.89 o
   4   8   7      210.64      190.55     63.70 o
   5   8   7      155.40      181.42     71.85 o
  -5   9   7      267.54      255.13     89.31 o
  -4   9   7       18.94       27.59     74.88 o
  -3   9   7        0.15      -26.69     70.91 o
  -2   9   7       85.60      113.36     63.96 o
  -1   9   7      706.96      732.30     67.95 o
   0   9   7       12.25       31.06     66.58 o
   1   9   7      370.33      323.87     77.94 o
   2   9   7       33.72       41.57     60.04 o
   3   9   7      140.64      176.27     66.44 o
   4   9   7       63.48        3.26     62.99 o
   5   9   7        6.25       59.01     78.79 o
  -5  10   7       78.39       45.53     73.50 o
  -4  10   7      522.35      507.35     75.62 o
  -3  10   7      513.50      482.64     78.20 o
  -2  10   7        0.35       20.56     73.56 o
  -1  10   7      986.88     1002.58     75.79 o
   0  10   7       50.10       75.84     81.24 o
   1  10   7      325.42      315.97     67.22 o
   2  10   7        0.38      -11.65     67.17 o
   3  10   7       14.32       28.43     62.81 o
   4  10   7       14.22       48.20     72.57 o
  -4  11   7       83.74      138.54     73.75 o
  -3  11   7      635.77      646.91     76.95 o
  -2  11   7       31.69       51.39     79.22 o
  -1  11   7        4.36       51.23     88.59 o
   0  11   7        6.33        1.19     70.54 o
   1  11   7      389.65      392.91     70.48 o
   2  11   7       13.38       -8.28     75.68 o
   3  11   7       18.36       40.85     75.92 o
   4  11   7       51.63       79.38     79.51 o
  -4  12   7       60.01      128.31    113.01 o
  -3  12   7      278.08      301.72     91.78 o
  -2  12   7       16.95       37.43     74.56 o
  -1  12   7      889.90      897.21     78.25 o
   0  12   7        0.04       31.49     82.52 o
   1  12   7      178.43      181.41     72.46 o
   2  12   7        0.36       16.16     89.81 o
   3  12   7      182.33      222.77     80.11 o
  -3  13   7        0.70        9.91    105.20 o
  -2  13   7       24.64       71.72     94.92 o
  -1  13   7      946.01      953.05     90.81 o
   0  13   7        8.62       52.94     72.93 o
   1  13   7        0.83        8.27     88.33 o
   2  13   7        1.52       56.86     84.90 o
   3  13   7      148.14      126.15     91.33 o
  -2  14   7        6.09       23.12    108.76 o
  -1  14   7       27.99       21.13     81.13 o
   0  14   7       82.48       88.89     94.71 o
   1  14   7       20.75       21.12     75.96 o
   2  14   7      181.62      193.12     93.91 o
  -1  15   7        0.01      -11.74     78.68 o
   0  15   7      155.95      146.08     92.99 o
   1  15   7       47.57       77.82     82.26 o
  -6   0   8       48.91       71.89     87.59 o
  -5   0   8      640.11      618.85     99.07 o
  -4   0   8      306.06      273.91     72.71 o
  -3   0   8        9.51        5.09     74.63 o
  -2   0   8    11769.82    11972.09    219.84 o
  -1   0   8        0.14      -15.52     78.10 o
   0   0   8       59.06       85.15     84.28 o
   1   0   8    12817.45    12200.24    112.89 o
   2   0   8      240.69      242.85     80.98 o
   3   0   8      380.84      436.74     69.37 o
   4   0   8     1135.38     1289.15     81.44 o
   5   0   8     1764.83     1915.50    140.25 o
   6   0   8      167.02      240.38     89.91 o
  -6   1   8      197.51      212.48     64.11 o
  -5   1   8       13.74       13.98     61.88 o
  -4   1   8      697.77      701.09     56.22 o
  -3   1   8      360.38      405.87     56.54 o
  -2   1   8      270.05      313.16     54.56 o
  -1   1   8     2440.40     2620.69     61.62 o
   0   1   8     1169.77     1096.68     61.56 o
   1   1   8      530.51      537.04     51.12 o
   2   1   8     2463.00     2435.52     54.17 o
   3   1   8     7910.12     7666.17    117.70 o
   4   1   8       50.47       79.27     55.21 o
   5   1   8       50.94       55.87     53.00 o
   6   1   8       33.10       51.72     66.75 o
  -6   2   8        7.42       83.08     66.33 o
  -5   2   8      400.62      431.33     66.83 o
  -4   2   8        8.34      -16.40     60.46 o
  -3   2   8      878.12      903.40     50.80 o
  -2   2   8     4641.76     4802.79    101.98 o
  -1   2   8      405.79      381.90     57.60 o
   0   2   8      721.24      747.15     64.28 o
   1   2   8      180.85      127.59     54.25 o
   2   2   8       92.38      105.61     47.14 o
   3   2   8      206.84      241.96     52.43 o
   4   2   8      158.11      156.81     57.88 o
   5   2   8        0.30       29.50     54.15 o
   6   2   8      273.06      277.55     65.05 o
  -6   3   8       92.45      134.83     64.50 o
  -5   3   8       21.95       37.08     66.33 o
  -4   3   8      324.92      305.71     57.12 o
  -3   3   8      102.06      142.68     64.29 o
  -2   3   8     2356.76     2400.99     60.75 o
  -1   3   8     1343.79     1391.82     63.11 o
   0   3   8     4342.75     4440.80     65.73 o
   1   3   8     4837.61     4781.06     61.69 o
   2   3   8      309.37      350.70     47.26 o
   3   3   8       24.57       42.82     50.58 o
   4   3   8        9.90        2.69     61.27 o
   5   3   8      841.42      934.91     65.55 o
   6   3   8       18.79        1.45     68.85 o
  -6   4   8      127.93      142.27     67.54 o
  -5   4   8      372.85      259.06     65.06 o
  -4   4   8       46.98       63.36     54.76 o
  -3   4   8      499.95      493.34     54.35 o
  -2   4   8     1458.08     1441.65     58.37 o
  -1   4   8     2132.86     2279.00     65.82 o
   0   4   8     6461.59     6576.76    112.79 o
   1   4   8     8974.33     9154.86     84.25 o
   2   4   8     2378.41     2432.85     60.02 o
   3   4   8      197.95      260.06     59.72 o
   4   4   8      163.79      166.49     57.77 o
   5   4   8     2033.63     2103.22     60.90 o
  -6   5   8      160.60      183.89     68.95 o
  -5   5   8       12.57       89.34     59.74 o
  -4   5   8      198.55      201.20     73.96 o
  -3   5   8      659.21      622.93     63.28 o
  -2   5   8     1654.79     1761.38     68.54 o
  -1   5   8     2866.10     2844.55     63.93 o
   0   5   8     6619.78     6550.14    131.02 o
   1   5   8       32.91       56.75     59.86 o
   2   5   8        5.20       39.93     55.19 o
   3   5   8     1434.02     1338.38     57.47 o
   4   5   8       36.68       59.00     61.55 o
   5   5   8     1111.60     1145.56     66.60 o
  -6   6   8       37.13       47.67     83.37 o
  -5   6   8      359.59      369.46     67.51 o
  -4   6   8       95.28       62.21     71.70 o
  -3   6   8      157.85      150.13     61.75 o
  -2   6   8       21.73       45.63     57.56 o
  -1   6   8       50.66       82.00     64.00 o
   0   6   8       25.23       35.42     59.54 o
   1   6   8      205.46      238.16     62.49 o
   2   6   8     3666.79     3584.72     63.26 o
   3   6   8      429.53      457.19     55.57 o
   4   6   8      509.65      467.24     63.32 o
   5   6   8       66.62      121.53     62.90 o
  -6   7   8      192.70      150.01    172.82 o
  -5   7   8        1.51      -13.27     65.35 o
  -4   7   8      354.72      352.22     65.32 o
  -3   7   8      521.98      556.83     63.84 o
  -2   7   8       44.72       47.39     60.68 o
  -1   7   8      277.50      314.21     65.66 o
   0   7   8        0.80       34.75     66.41 o
   1   7   8      586.72      615.28     56.47 o
   2   7   8      296.65      383.80     56.28 o
   3   7   8      881.37      990.50     65.41 o
   4   7   8      217.44      234.51     59.08 o
   5   7   8        0.52      -18.50     70.10 o
  -5   8   8       60.28      103.38     86.50 o
  -4   8   8      486.23      528.90     71.81 o
  -3   8   8        1.38      -27.25     69.02 o
  -2   8   8     1729.48     1653.03     67.44 o
  -1   8   8      623.65      654.98     85.66 o
   0   8   8     1913.68     1802.64     84.59 o
   1   8   8     5609.86     5745.65     96.07 o
   2   8   8      206.35      188.56     62.48 o
   3   8   8        1.96       10.73     62.01 o
   4   8   8      784.29      724.64     57.01 o
   5   8   8      960.51      963.04     67.37 o
  -5   9   8       76.45       89.17     96.27 o
  -4   9   8     1332.32     1298.45     79.52 o
  -3   9   8        2.03       10.39     70.88 o
  -2   9   8        0.63        8.21     64.89 o
  -1   9   8        8.10        3.90     71.12 o
   0   9   8     3356.83     3400.74     75.16 o
   1   9   8      166.11      163.70     79.28 o
   2   9   8      508.83      528.51     68.22 o
   3   9   8     2211.52     2214.90     69.16 o
   4   9   8      462.87      498.72     67.48 o
  -5  10   8       64.77       45.43     94.26 o
  -4  10   8       10.82       57.05     77.11 o
  -3  10   8        0.28       13.68     71.34 o
  -2  10   8     1585.05     1679.91     76.73 o
  -1  10   8      955.92      976.58     81.25 o
   0  10   8      353.06      383.56     89.30 o
   1  10   8      459.80      548.42     82.06 o
   2  10   8       43.96       37.05     68.26 o
   3  10   8       83.02       94.53     63.99 o
   4  10   8      100.00       94.65     70.81 o
  -4  11   8      169.12      187.79     91.07 o
  -3  11   8        0.12      -24.27     82.79 o
  -2  11   8     1167.73     1218.75     82.55 o
  -1  11   8       48.72      102.66     81.04 o
   0  11   8       23.00       -1.93     67.83 o
   1  11   8      487.51      452.90     79.19 o
   2  11   8      185.67      262.27     86.11 o
   3  11   8        2.06       20.85     74.73 o
   4  11   8      406.16      382.34     72.52 o
  -4  12   8       94.05       67.53     80.43 o
  -3  12   8       15.56       -9.92     81.24 o
  -2  12   8       98.48      168.40     85.72 o
  -1  12   8      121.00      159.06     76.46 o
   0  12   8      812.70      840.82     73.10 o
   1  12   8      311.12      272.86     77.83 o
   2  12   8      191.37      188.94     97.51 o
   3  12   8       91.62       89.47     83.02 o
  -3  13   8      285.79      268.53     99.76 o
  -2  13   8      239.45      213.06     85.97 o
  -1  13   8      466.68      499.88     95.32 o
   0  13   8      661.53      719.70     89.32 o
   1  13   8        4.67       -7.24     92.62 o
   2  13   8      128.81       88.49     75.91 o
   3  13   8      143.27       93.80     92.48 o
  -2  14   8      270.23      236.01     99.57 o
  -1  14   8       15.20       39.60     79.23 o
   0  14   8        5.02       13.54     90.29 o
   1  14   8       18.49        4.04     81.09 o
   2  14   8      992.33      849.64    105.39 o
  -1  15   8       39.09       44.84     91.39 o
   0  15   8      276.04      252.04     97.69 o
  -6   1   9      680.27      679.20     66.92 o
  -5   1   9      165.29      153.52     64.09 o
  -4   1   9      132.44      129.96     53.31 o
  -3   1   9       98.69      124.69     52.31 o
  -2   1   9      594.79      523.45     61.05 o
  -1   1   9       60.14       60.49     52.75 o
   0   1   9      245.84      249.66     57.42 o
   1   1   9      412.51      351.19     48.96 o
   2   1   9      237.41      227.96     51.84 o
   3   1   9      145.03      170.92     50.98 o
   4   1   9       14.54       25.79     53.84 o
   5   1   9       51.95       85.86     57.30 o
   6   1   9        1.01       41.23     75.70 o
  -6   2   9       14.89        7.38     69.40 o
  -5   2   9      129.80      160.51     64.43 o
  -4   2   9     4168.15     4189.83     68.30 o
  -3   2   9      501.39      482.57     54.14 o
  -2   2   9     1559.51     1569.73     60.20 o
  -1   2   9       41.68       50.99     59.49 o
   0   2   9     2820.31     2977.22     70.37 o
   1   2   9      121.09      103.04     50.13 o
   2   2   9      102.76       91.32     48.76 o
   3   2   9      250.75      237.90     57.75 o
   4   2   9       35.42       83.58     53.60 o
   5   2   9       45.38       53.30     56.72 o
  -6   3   9     1135.00     1102.61     79.75 o
  -5   3   9        1.76      -30.85     59.49 o
  -4   3   9       73.57       68.71     59.81 o
  -3   3   9      439.83      471.06     56.09 o
  -2   3   9     3938.57     4045.19     61.10 o
  -1   3   9       24.11       45.45     56.42 o
   0   3   9     1055.98     1108.21     64.06 o
   1   3   9      527.64      511.90     53.78 o
   2   3   9       12.32       47.51     55.38 o
   3   3   9        4.63        9.35     51.85 o
   4   3   9       51.54       50.94     57.04 o
   5   3   9       62.34       78.22     58.47 o
  -6   4   9       10.85       42.36     72.69 o
  -5   4   9        0.63        2.68     56.60 o
  -4   4   9        4.73       34.11     56.31 o
  -3   4   9      688.38      650.74     59.20 o
  -2   4   9      131.28      161.76     56.55 o
  -1   4   9      176.90      200.39     68.33 o
   0   4   9      117.77      107.14     64.55 o
   1   4   9      180.84      221.37     56.60 o
   2   4   9      148.36      183.40     54.57 o
   3   4   9       53.45       91.44     56.22 o
   4   4   9        0.39       -3.86     66.82 o
   5   4   9       19.93       36.80     64.24 o
  -6   5   9      269.27      292.52     73.29 o
  -5   5   9       16.46       23.40     73.85 o
  -4   5   9      139.77      175.46     58.49 o
  -3   5   9       51.92       51.58     57.29 o
  -2   5   9     1246.39     1254.15     59.35 o
  -1   5   9      673.19      640.49     58.93 o
   0   5   9       43.37       41.91     57.22 o
   1   5   9      219.15      263.96     57.58 o
   2   5   9      152.25      159.92     56.18 o
   3   5   9       27.85       24.93     60.20 o
   4   5   9       15.44        6.03     58.14 o
   5   5   9       91.19      142.99     59.40 o
  -6   6   9       22.83       36.71     83.96 o
  -5   6   9      222.83      270.67     68.74 o
  -4   6   9     1642.29     1646.11     70.83 o
  -3   6   9       71.25       95.91     64.58 o
  -2   6   9      829.57      804.81     64.12 o
  -1   6   9      267.07      260.62     71.57 o
   0   6   9     2292.12     2214.73     64.91 o
   1   6   9       37.28       57.79     58.64 o
   2   6   9       45.43       58.76     56.41 o
   3   6   9       74.91      123.69     56.07 o
   4   6   9       35.02       45.14     62.58 o
   5   6   9        0.02        3.71     59.79 o
  -5   7   9      194.88      212.22     74.49 o
  -4   7   9      176.20      204.30     74.10 o
  -3   7   9        0.38      -12.25     61.65 o
  -2   7   9     1339.83     1333.28     66.20 o
  -1   7   9       15.42       15.76     77.25 o
   0   7   9      450.39      485.51     72.41 o
   1   7   9      333.75      330.91     58.92 o
   2   7   9      264.19      283.43     64.72 o
   3   7   9      215.45      260.57     60.41 o
   4   7   9        5.45       -9.45     60.73 o
   5   7   9       12.28       -7.60     67.53 o
  -5   8   9       10.41       28.98     75.77 o
  -4   8   9      140.48      148.28     72.67 o
  -3   8   9       31.22       27.16     60.22 o
  -2   8   9      455.55      476.38     67.78 o
  -1   8   9       17.34       36.60     68.76 o
   0   8   9      189.58      199.90     73.59 o
   1   8   9      621.43      582.02     83.55 o
   2   8   9        0.18       -1.01     56.00 o
   3   8   9        4.84       37.59     73.86 o
   4   8   9       55.88       60.09     59.76 o
   5   8   9      110.59      129.28     72.54 o
  -5   9   9       23.74       54.97     70.68 o
  -4   9   9      215.12      241.03     75.62 o
  -3   9   9      441.13      497.37     72.44 o
  -2   9   9      602.77      526.88     69.67 o
  -1   9   9       14.38       26.08     82.44 o
   0   9   9      164.34      138.80     72.12 o
   1   9   9        0.80       28.46     74.44 o
   2   9   9       20.13       39.96     74.12 o
   3   9   9      345.70      346.13     69.31 o
   4   9   9       14.03       42.95     68.55 o
  -5  10   9      114.20       90.39     95.32 o
  -4  10   9     1371.82     1358.24     70.73 o
  -3  10   9      175.36      155.80     78.97 o
  -2  10   9      304.15      394.61     74.40 o
  -1  10   9       83.78       88.56     70.91 o
   0  10   9      391.82      414.98     73.44 o
   1  10   9       84.35      101.18     65.67 o
   2  10   9       57.29       61.17     70.22 o
   3  10   9      118.77      139.27     66.52 o
   4  10   9       25.78       20.76     65.90 o
  -4  11   9        8.63       69.77     90.66 o
  -3  11   9        0.96       42.52     78.42 o
  -2  11   9      382.05      420.42     81.69 o
  -1  11   9      290.31      303.20     78.69 o
   0  11   9      401.49      359.28     76.35 o
   1  11   9      570.54      580.79     72.79 o
   2  11   9       25.47       58.32     80.92 o
   3  11   9       31.19       53.81     72.79 o
   4  11   9       70.89       82.06     89.19 o
  -4  12   9      207.29      227.21     83.10 o
  -3  12   9      164.61      183.38     84.87 o
  -2  12   9       85.78       39.40     80.76 o
  -1  12   9       41.84       80.06     92.05 o
   0  12   9        2.12        1.32     84.26 o
   1  12   9      323.36      283.76     84.38 o
   2  12   9      118.10      155.05     85.75 o
   3  12   9       45.80       77.30     83.93 o
  -3  13   9       26.37       43.74     99.82 o
  -2  13   9       17.21       16.26     91.96 o
  -1  13   9      391.98      314.46     97.57 o
   0  13   9       45.48       26.46     87.80 o
   1  13   9        1.83       41.24     78.10 o
   2  13   9       77.49      119.06     78.29 o
  -2  14   9       13.33       26.81     91.51 o
  -1  14   9        7.64       27.57     92.42 o
   0  14   9      216.47      199.27     88.21 o
   1  14   9       42.91       44.74     85.91 o
  -6   0  10       16.81       -8.17     92.78 o
  -5   0  10       22.75       72.61     93.21 o
  -4   0  10      313.94      331.76     97.74 o
  -3   0  10      142.73      139.23     84.27 o
  -2   0  10     9604.29     9607.36    140.45 o
  -1   0  10      165.73      176.42     83.97 o
   0   0  10     2506.80     2690.98     95.05 o
   1   0  10     5603.70     5658.90     94.38 o
   2   0  10     6443.33     6474.04    117.23 o
   3   0  10     1234.62     1242.58     88.01 o
   4   0  10      801.42      734.13     87.51 o
   5   0  10     1970.62     2060.79     84.98 o
  -6   1  10       16.08       34.95     73.75 o
  -5   1  10      355.06      415.92     62.25 o
  -4   1  10       76.64      103.23     59.15 o
  -3   1  10       52.86       49.02     53.27 o
  -2   1  10     3273.01     3335.66     60.66 o
  -1   1  10     1359.61     1440.33     61.12 o
   0   1  10     3219.52     3277.72     66.59 o
   1   1  10      688.70      748.88     51.11 o
   2   1  10     1503.80     1562.20     55.43 o
   3   1  10     4095.96     4026.13     65.18 o
   4   1  10       75.83       90.53     55.47 o
   5   1  10       48.89       98.10     65.49 o
  -6   2  10       45.35       41.99     64.42 o
  -5   2  10        0.36       28.52     62.81 o
  -4   2  10      198.46      216.29     56.56 o
  -3   2  10       81.74       76.36     53.84 o
  -2   2  10     3863.18     3958.24     66.58 o
  -1   2  10      177.72      222.63     60.72 o
   0   2  10       62.18       54.99     59.59 o
   1   2  10      948.91     1034.40     60.49 o
   2   2  10       72.64      134.46     52.28 o
   3   2  10      214.61      181.39     57.55 o
   4   2  10       46.98       30.11     54.41 o
   5   2  10      188.54      182.55     58.59 o
  -6   3  10      114.44      108.76     66.25 o
  -5   3  10      618.56      604.47     58.44 o
  -4   3  10      335.54      393.23     64.08 o
  -3   3  10        5.40       28.40     59.60 o
  -2   3  10        0.53       20.95     59.47 o
  -1   3  10      208.46      249.21     66.60 o
   0   3  10     1055.71     1077.65     62.50 o
   1   3  10      218.21      201.29     54.97 o
   2   3  10     7976.69     8043.70     76.40 o
   3   3  10      317.86      349.70     57.79 o
   4   3  10     1014.16     1028.18     60.06 o
   5   3  10        1.73       30.00     55.19 o
  -6   4  10       88.94       75.70     87.12 o
  -5   4  10       76.36       89.54     63.81 o
  -4   4  10       50.18       73.42     58.51 o
  -3   4  10     1182.22     1221.67     64.46 o
  -2   4  10      529.90      580.67     57.31 o
  -1   4  10      295.14      318.75     59.59 o
   0   4  10     4657.22     4643.80     91.18 o
   1   4  10     1598.21     1603.07     57.13 o
   2   4  10     5551.74     5572.37     64.40 o
   3   4  10        8.98       46.07     47.92 o
   4   4  10     1325.95     1340.03     64.18 o
   5   4  10      595.22      563.42     77.56 o
  -6   5  10        8.82       17.62     82.10 o
  -5   5  10      238.49      260.00     75.91 o
  -4   5  10      236.01      215.13     61.79 o
  -3   5  10     1123.56     1059.19     58.98 o
  -2   5  10       17.45       49.07     58.59 o
  -1   5  10      452.18      455.65     64.85 o
   0   5  10     3777.82     3939.91     64.06 o
   1   5  10       29.20       22.67     55.58 o
   2   5  10     4014.17     4052.17     62.18 o
   3   5  10       73.96       76.10     56.31 o
   4   5  10     1554.74     1531.84     57.43 o
   5   5  10       87.83       88.00     62.81 o
  -6   6  10      170.81      175.12     91.21 o
  -5   6  10       87.05       94.49     69.91 o
  -4   6  10      198.64      196.76     66.00 o
  -3   6  10      173.70      196.31     57.42 o
  -2   6  10        2.54        0.73     59.59 o
  -1   6  10     1986.99     2044.05     63.88 o
   0   6  10       52.93       47.60     58.32 o
   1   6  10      527.29      518.84     63.96 o
   2   6  10     1925.14     1876.46     54.43 o
   3   6  10        1.14       10.72     52.76 o
   4   6  10        3.21       16.68     56.10 o
   5   6  10      161.04      161.12     69.46 o
  -5   7  10        4.09       24.86     70.67 o
  -4   7  10       28.52       19.70     70.87 o
  -3   7  10      513.31      549.23     64.15 o
  -2   7  10      615.29      626.10     60.00 o
  -1   7  10     1216.26     1267.70     65.99 o
   0   7  10      906.06      901.54     66.39 o
   1   7  10      391.19      354.32     74.08 o
   2   7  10        1.37      -11.80     57.85 o
   3   7  10      329.99      366.38     55.24 o
   4   7  10        1.07       -5.42     73.01 o
   5   7  10       15.38       -5.29     66.29 o
  -5   8  10       31.26       89.12     71.13 o
  -4   8  10      177.95      217.82     77.69 o
  -3   8  10        5.56       15.12     65.97 o
  -2   8  10     1674.47     1614.36     66.71 o
  -1   8  10        0.86       37.66     69.83 o
   0   8  10      132.83      111.30     69.33 o
   1   8  10       36.37       71.56     66.22 o
   2   8  10      237.58      236.79     64.18 o
   3   8  10       82.03       87.76     70.30 o
   4   8  10      722.21      732.40     65.33 o
  -5   9  10       25.75       85.67     81.05 o
  -4   9  10      151.11      186.76     79.71 o
  -3   9  10        0.51       16.16     73.14 o
  -2   9  10      406.22      429.76     67.85 o
  -1   9  10      648.47      705.87     84.31 o
   0   9  10     3743.09     3725.16     78.43 o
   1   9  10       66.63       75.40     63.22 o
   2   9  10      179.41      151.92     68.58 o
   3   9  10      850.13      886.59     74.59 o
   4   9  10      223.36      264.70     64.95 o
  -4  10  10       26.47       55.60     74.85 o
  -3  10  10      123.26      173.99     86.25 o
  -2  10  10      502.60      489.65     76.79 o
  -1  10  10      399.31      404.08     82.49 o
   0  10  10        3.87       21.51     77.91 o
   1  10  10       44.50       94.38     77.02 o
   2  10  10      375.95      327.96     72.75 o
   3  10  10      625.39      593.65     71.54 o
   4  10  10       46.66       50.42     74.07 o
  -4  11  10        3.51       -0.01     78.20 o
  -3  11  10        0.73       10.43     80.90 o
  -2  11  10        6.98        9.83     84.38 o
  -1  11  10      347.87      368.07     84.04 o
   0  11  10      218.24      215.14     70.82 o
   1  11  10     1312.57     1201.09     74.61 o
   2  11  10     1048.86     1080.70     85.41 o
   3  11  10       82.79       90.89     69.77 o
  -3  12  10      398.51      280.99    106.56 o
  -2  12  10       58.45       64.92     96.69 o
  -1  12  10       52.81       66.97     87.37 o
   0  12  10      191.56      207.37     77.04 o
   1  12  10        2.34       -5.84     68.15 o
   2  12  10      616.97      538.14     69.85 o
   3  12  10      222.56      156.36     82.84 o
  -3  13  10      287.84      223.31     99.84 o
  -2  13  10       34.97       -5.25     88.69 o
  -1  13  10        7.17        2.58     78.97 o
   0  13  10      162.94      163.38     89.66 o
   1  13  10       41.73       92.46     75.98 o
   2  13  10      370.72      269.23     84.98 o
  -2  14  10        6.57       -4.17     95.28 o
  -1  14  10      327.21      328.25     98.02 o
   0  14  10      150.32      153.97     84.30 o
   1  14  10      100.57       65.81     79.73 o
  -6   1  11       50.08       35.45     60.98 o
  -5   1  11      535.62      544.83     64.03 o
  -4   1  11       72.22       99.27     57.19 o
  -3   1  11     1908.46     1874.78     59.37 o
  -2   1  11     4270.14     4291.59     67.95 o
  -1   1  11       23.39       57.41     55.25 o
   0   1  11      188.65      169.60     61.61 o
   1   1  11      193.05      219.10     59.42 o
   2   1  11      174.47      192.82     53.22 o
   3   1  11       13.49       40.46     56.10 o
   4   1  11      141.23      198.10     55.89 o
   5   1  11        0.75       67.34     64.40 o
  -6   2  11       50.97       45.90     72.99 o
  -5   2  11      937.38     1055.03     66.74 o
  -4   2  11     1108.82     1089.58     60.13 o
  -3   2  11     2019.75     2095.72     65.67 o
  -2   2  11       49.04       46.80     51.00 o
  -1   2  11      522.90      532.04     56.47 o
   0   2  11     2696.96     2776.58     64.95 o
   1   2  11       11.37       16.63     52.67 o
   2   2  11      604.85      563.14     54.15 o
   3   2  11       47.19       68.58     50.80 o
   4   2  11        2.75       -0.36     60.79 o
   5   2  11        4.48       32.43     62.52 o
  -6   3  11      167.84      195.40     81.61 o
  -5   3  11      523.07      620.04     67.10 o
  -4   3  11      401.08      387.32     59.06 o
  -3   3  11      323.37      369.22     57.73 o
  -2   3  11     5046.92     5303.91     77.65 o
  -1   3  11        9.23       10.86     59.62 o
   0   3  11      823.72      829.48     61.80 o
   1   3  11       96.32       87.99     51.12 o
   2   3  11      234.81      230.72     56.95 o
   3   3  11        8.26       15.79     55.36 o
   4   3  11      102.85      157.27     57.95 o
   5   3  11        7.53       54.98     61.91 o
  -6   4  11       89.61       66.54     82.53 o
  -5   4  11       16.49       41.95     66.05 o
  -4   4  11      152.51      137.71     61.87 o
  -3   4  11      348.01      335.90     53.88 o
  -2   4  11       26.59       24.13     55.44 o
  -1   4  11       32.70       15.83     62.78 o
   0   4  11       22.75       31.61     57.19 o
   1   4  11      452.71      429.45     59.67 o
   2   4  11      199.08      181.12     53.66 o
   3   4  11       29.65       57.68     54.36 o
   4   4  11      140.58      173.85     54.97 o
   5   4  11        0.14       15.72     64.91 o
  -6   5  11        3.15       20.93     87.92 o
  -5   5  11      163.35      154.62     61.74 o
  -4   5  11       58.97       68.01     67.43 o
  -3   5  11      289.64      284.06     63.28 o
  -2   5  11      467.96      411.74     54.76 o
  -1   5  11      150.70      158.35     64.00 o
   0   5  11       34.20       14.70     57.18 o
   1   5  11       28.70        2.83     52.32 o
   2   5  11      258.77      261.96     58.97 o
   3   5  11       25.59       21.65     58.42 o
   4   5  11       18.88       43.66     56.18 o
   5   5  11        2.24       -6.69     64.11 o
  -5   6  11      867.87      917.34     87.17 o
  -4   6  11     1495.38     1442.01     66.00 o
  -3   6  11     1542.48     1517.69     59.90 o
  -2   6  11      104.03      127.89     63.94 o
  -1   6  11      468.31      475.62     62.93 o
   0   6  11     1364.24     1419.72     68.31 o
   1   6  11      147.57      189.25     73.14 o
   2   6  11       68.10       64.06     57.84 o
   3   6  11        7.37       25.49     55.55 o
   4   6  11       26.04       39.78     59.68 o
   5   6  11        8.88        6.88     74.06 o
  -5   7  11     1305.34     1240.73     78.02 o
  -4   7  11       88.18       91.63     76.52 o
  -3   7  11      207.16      216.33     67.77 o
  -2   7  11     2131.09     2171.47     64.22 o
  -1   7  11       33.33        2.29     68.16 o
   0   7  11      813.02      796.25     64.15 o
   1   7  11        9.48       34.91     66.60 o
   2   7  11      215.88      186.27     61.12 o
   3   7  11       37.30       45.73     57.29 o
   4   7  11        3.14       -4.65     65.63 o
  -5   8  11        2.70       47.51     88.61 o
  -4   8  11      370.39      353.86     85.08 o
  -3   8  11      490.26      537.20     64.93 o
  -2   8  11     1311.64     1333.06     75.61 o
  -1   8  11       56.51       64.86     68.84 o
   0   8  11       65.30       75.58     66.21 o
   1   8  11        0.08        7.72     72.83 o
   2   8  11       93.73      112.27     66.39 o
   3   8  11        5.55       62.49     55.80 o
   4   8  11      109.80      121.59     61.72 o
  -5   9  11        0.14       25.00     93.40 o
  -4   9  11      255.77      238.02     87.57 o
  -3   9  11      129.03      183.88     68.80 o
  -2   9  11      752.37      829.23     81.64 o
  -1   9  11      407.76      469.26     84.07 o
   0   9  11      417.64      388.49     65.13 o
   1   9  11       37.68       41.46     81.72 o
   2   9  11      202.86      202.33     71.42 o
   3   9  11        7.84       59.52     86.09 o
   4   9  11       18.73       22.96     68.68 o
  -4  10  11      272.29      346.82     98.75 o
  -3  10  11        9.10       24.33     73.29 o
  -2  10  11       85.27       66.04     78.17 o
  -1  10  11        1.59       15.11     72.19 o
   0  10  11      770.90      776.77     72.93 o
   1  10  11        7.69       18.30     78.41 o
   2  10  11        0.10       23.28     68.88 o
   3  10  11      128.16      159.40     73.65 o
   4  10  11       26.61       32.47     71.14 o
  -4  11  11       14.29       39.45     82.62 o
  -3  11  11      167.23      183.13     86.49 o
  -2  11  11     1184.52     1152.81     90.12 o
  -1  11  11      189.76      183.17     81.59 o
   0  11  11        0.43       -5.58     69.36 o
   1  11  11      116.43       93.66     81.56 o
   2  11  11        9.16       30.30     91.10 o
   3  11  11       16.23       -6.77     76.72 o
  -3  12  11        9.96       39.64     94.30 o
  -2  12  11      316.98      310.39     92.55 o
  -1  12  11        0.00        7.25     87.20 o
   0  12  11      234.25      258.95     82.74 o
   1  12  11       36.22       45.81     92.18 o
   2  12  11      163.26      190.79     84.91 o
   3  12  11       65.58       37.62     78.51 o
  -3  13  11       27.06       24.18    120.80 o
  -2  13  11       20.75       51.13     89.43 o
  -1  13  11      174.11      180.53     86.88 o
   0  13  11      138.26      209.53     77.79 o
   1  13  11        4.46        6.81     90.05 o
   2  13  11      162.89      168.18     91.50 o
  -1  14  11        8.83       22.02     86.96 o
   0  14  11      226.22      178.10     86.59 o
   1  14  11      155.94      194.00     88.84 o
  -6   0  12       10.64       18.94    102.24 o
  -5   0  12       15.42       16.74     81.88 o
  -4   0  12        0.65       23.28     75.32 o
  -3   0  12      117.52      114.66     88.57 o
  -2   0  12     2114.69     2170.03     88.50 o
  -1   0  12      133.60       86.48     79.84 o
   0   0  12     1276.93     1411.87     93.12 o
   1   0  12     1572.13     1534.62     83.51 o
   2   0  12    14003.39    13614.64    229.27 o
   3   0  12      121.74       77.37     87.30 o
   4   0  12      862.74      956.47     85.38 o
   5   0  12        7.07      -12.31     85.62 o
  -6   1  12       81.01       98.32     68.72 o
  -5   1  12        1.88       37.89     58.78 o
  -4   1  12      468.70      445.09     61.86 o
  -3   1  12     1368.25     1348.39     58.90 o
  -2   1  12      629.33      676.69     61.28 o
  -1   1  12        0.49       23.93     54.19 o
   0   1  12     2971.08     3125.27     69.73 o
   1   1  12       31.31       38.37     58.00 o
   2   1  12        0.09      -13.72     57.40 o
   3   1  12      119.10      197.66     53.70 o
   4   1  12      220.79      258.33     56.48 o
   5   1  12      322.65      400.82     67.41 o
  -6   2  12        6.37       16.95     73.38 o
  -5   2  12       27.62       56.39     63.65 o
  -4   2  12        8.00       -2.62     59.13 o
  -3   2  12      782.97      808.45     61.85 o
  -2   2  12        6.17       13.70     52.38 o
  -1   2  12      947.08     1010.94     63.33 o
   0   2  12      189.94      186.93     60.99 o
   1   2  12      657.26      658.97     58.13 o
   2   2  12      724.39      654.53     54.75 o
   3   2  12      736.00      725.84     58.37 o
   4   2  12      114.73       97.10     60.00 o
   5   2  12        0.67      -30.51     63.34 o
  -6   3  12      216.02      140.20     69.04 o
  -5   3  12       25.27      -32.51     66.44 o
  -4   3  12      346.36      324.64     59.87 o
  -3   3  12        4.15        3.02     60.48 o
  -2   3  12      100.24      104.32     52.57 o
  -1   3  12     1431.12     1434.45     65.79 o
   0   3  12     1061.69     1088.62     59.48 o
   1   3  12      593.49      599.24     56.14 o
   2   3  12      572.21      618.81     59.37 o
   3   3  12      114.46      113.38     62.00 o
   4   3  12      534.43      566.96     60.76 o
   5   3  12      238.66      291.13     66.04 o
  -6   4  12       16.07       61.26     79.05 o
  -5   4  12       13.67       32.36     63.63 o
  -4   4  12      162.80      167.36     60.08 o
  -3   4  12     1338.22     1349.29     63.64 o
  -2   4  12     1051.60     1111.93     61.23 o
  -1   4  12     1727.66     1766.58     73.86 o
   0   4  12       93.46      122.56     62.53 o
   1   4  12        1.45       24.61     57.04 o
   2   4  12     1052.41     1060.57     61.63 o
   3   4  12      245.34      266.72     63.72 o
   4   4  12     2195.12     2286.07     62.07 o
   5   4  12       80.38       71.72     62.74 o
  -5   5  12        0.60       10.65     70.16 o
  -4   5  12      210.20      184.14     59.80 o
  -3   5  12      178.14      256.20     62.32 o
  -2   5  12      670.64      653.58     57.75 o
  -1   5  12     1068.17     1036.56     64.50 o
   0   5  12      620.77      626.69     54.66 o
   1   5  12      953.95      977.90     67.71 o
   2   5  12     1629.52     1578.76     60.67 o
   3   5  12        0.26       28.21     60.56 o
   4   5  12     1697.59     1720.26     80.08 o
   5   5  12       16.70       -1.83     77.93 o
  -5   6  12        5.28      -17.00     72.20 o
  -4   6  12        9.28       33.97     60.87 o
  -3   6  12      134.55      182.53     66.16 o
  -2   6  12      144.39      157.57     58.52 o
  -1   6  12      992.46     1018.69     62.75 o
   0   6  12      449.97      464.25     60.70 o
   1   6  12        1.68       20.17     69.98 o
   2   6  12        0.53       44.38     55.91 o
   3   6  12       50.37       73.45     59.75 o
   4   6  12      327.87      319.95     59.49 o
   5   6  12        7.78       24.60     71.57 o
  -5   7  12       70.20       51.09     70.93 o
  -4   7  12        0.04      -35.06     67.87 o
  -3   7  12       26.84       35.56     56.18 o
  -2   7  12      449.42      497.60     61.57 o
  -1   7  12      613.26      601.56     69.16 o
   0   7  12     1819.78     1767.35     69.16 o
   1   7  12     1108.19      962.54     64.84 o
   2   7  12        4.00       23.69     56.87 o
   3   7  12      338.45      356.55     64.01 o
   4   7  12      111.69      123.23     65.46 o
  -5   8  12      187.85      166.15     86.22 o
  -4   8  12        0.29       21.77     76.41 o
  -3   8  12        5.78       31.56     70.81 o
  -2   8  12        7.16       27.02     65.55 o
  -1   8  12        0.01      -14.85     67.48 o
   0   8  12      550.19      589.47     76.15 o
   1   8  12     1046.89      987.83     68.01 o
   2   8  12     1912.13     1898.63     70.38 o
   3   8  12       14.42       29.52     63.19 o
   4   8  12      488.99      440.31     72.43 o
  -5   9  12        0.30      -15.57    126.15 o
  -4   9  12       21.62       49.67     81.60 o
  -3   9  12      419.68      428.48     71.16 o
  -2   9  12      378.27      380.16     84.57 o
  -1   9  12      199.07      223.22     76.55 o
   0   9  12     1163.26     1235.54     75.86 o
   1   9  12       19.14       34.77     72.48 o
   2   9  12       27.36       -9.77     68.40 o
   3   9  12      433.11      432.18     77.21 o
   4   9  12      515.00      479.16     71.25 o
  -4  10  12        4.92       -1.82     93.21 o
  -3  10  12      242.00      228.52     75.66 o
  -2  10  12       48.01       61.07     77.28 o
  -1  10  12      341.50      400.12     77.39 o
   0  10  12      112.33       64.60     71.49 o
   1  10  12       60.25       41.32     72.82 o
   2  10  12      314.01      350.46     98.02 o
   3  10  12      714.24      679.02     72.51 o
  -4  11  12        3.81       14.02     85.23 o
  -3  11  12      127.51      143.87     84.55 o
  -2  11  12      155.21      129.59     84.31 o
  -1  11  12      128.34      100.66     86.49 o
   0  11  12      166.45      177.05     84.17 o
   1  11  12        7.66       15.06     88.91 o
   2  11  12      208.84      243.89     93.91 o
   3  11  12       57.92       51.44     72.37 o
  -3  12  12      452.25      366.65    106.09 o
  -2  12  12      122.16       97.75     87.58 o
  -1  12  12        9.67       54.19     82.06 o
   0  12  12       26.48       81.23     87.48 o
   1  12  12      118.84      107.83     82.67 o
   2  12  12      249.41      279.45     84.55 o
  -2  13  12       83.74      103.04     97.90 o
  -1  13  12      254.54      190.94     89.63 o
   0  13  12      128.36      119.32     78.07 o
   1  13  12      423.61      394.73     88.29 o
  -1  14  12      733.67      725.88    131.22 o
   0  14  12       21.60       51.72     97.81 o
  -6   1  13       57.79      103.60     78.94 o
  -5   1  13      791.02      807.88     66.58 o
  -4   1  13       10.49       25.90     60.80 o
  -3   1  13     1538.32     1525.07     64.17 o
  -2   1  13      650.29      678.95     56.50 o
  -1   1  13      799.55      749.37     75.97 o
   0   1  13       25.22       30.25     54.66 o
   1   1  13      411.53      430.30     56.57 o
   2   1  13      697.85      689.43     67.13 o
   3   1  13       23.76       87.74     57.65 o
   4   1  13       19.47       28.54     64.65 o
   5   1  13        7.75        2.07     63.26 o
  -6   2  13        1.20        6.88     71.92 o
  -5   2  13      430.47      395.58     62.04 o
  -4   2  13       18.53       -5.10     62.77 o
  -3   2  13     2954.07     2950.89     62.24 o
  -2   2  13        7.34       38.63     64.15 o
  -1   2  13     3689.02     3738.21     77.48 o
   0   2  13     2477.42     2534.05     63.43 o
   1   2  13      326.46      359.54     61.76 o
   2   2  13       28.50       30.26     54.96 o
   3   2  13        1.53        0.15     55.48 o
   4   2  13      146.18      132.06     60.00 o
   5   2  13       26.33       45.58     67.54 o
  -6   3  13       44.97       32.61     72.98 o
  -5   3  13      888.65      896.73     68.70 o
  -4   3  13       19.78       38.10     56.32 o
  -3   3  13      830.23      859.22     70.65 o
  -2   3  13        3.12       10.45     58.77 o
  -1   3  13     1127.54     1163.32     63.81 o
   0   3  13      281.80      282.33     56.48 o
   1   3  13      506.51      523.09     60.97 o
   2   3  13      608.62      552.10     62.50 o
   3   3  13        9.63      -26.60     60.44 o
   4   3  13        0.12       20.35     65.44 o
   5   3  13       13.52       -3.43     67.61 o
  -6   4  13        0.25        3.91     80.45 o
  -5   4  13        3.78       29.39     67.81 o
  -4   4  13        2.64       -4.02     58.80 o
  -3   4  13        5.51      -13.69     59.85 o
  -2   4  13      153.84      193.02     59.86 o
  -1   4  13      479.49      517.44     61.73 o
   0   4  13        4.38       26.38     58.51 o
   1   4  13        3.21       10.84     64.00 o
   2   4  13        1.69       28.57     58.13 o
   3   4  13        2.49       31.57     52.38 o
   4   4  13       46.26       76.08     65.40 o
   5   4  13        0.92       13.20     67.34 o
  -5   5  13      742.72      702.10     70.36 o
  -4   5  13      208.24      235.44     62.08 o
  -3   5  13      151.78      154.98     65.78 o
  -2   5  13       11.95       69.09     69.55 o
  -1   5  13     1746.60     1768.14     61.94 o
   0   5  13      157.87      164.73     60.30 o
   1   5  13        1.64       37.32     62.55 o
   2   5  13      628.52      612.78     57.40 o
   3   5  13        1.32       16.55     67.14 o
   4   5  13        8.53       61.68     61.84 o
  -5   6  13      338.61      321.33     77.27 o
  -4   6  13      134.25      136.24     72.15 o
  -3   6  13      511.96      541.29     67.84 o
  -2   6  13      119.03      128.27     56.20 o
  -1   6  13     2627.17     2527.55     75.12 o
   0   6  13     2594.30     2581.32     71.57 o
   1   6  13      270.68      304.30     74.83 o
   2   6  13       64.99      109.75     58.74 o
   3   6  13       10.86       41.78     61.55 o
   4   6  13       64.05       84.76     63.98 o
  -5   7  13      669.74      664.65     76.82 o
  -4   7  13       25.16       -1.44     69.12 o
  -3   7  13      899.40      868.04     67.58 o
  -2   7  13       13.33       76.33     64.72 o
  -1   7  13      632.24      644.56     69.74 o
   0   7  13      454.24      492.07     64.72 o
   1   7  13        6.96       10.14     61.72 o
   2   7  13      317.43      307.83     60.94 o
   3   7  13        6.65       27.61     57.20 o
   4   7  13      101.02      136.47     73.63 o
  -5   8  13       87.49      114.00     82.90 o
  -4   8  13        3.92       25.53     77.60 o
  -3   8  13       98.82      104.41     75.24 o
  -2   8  13       78.96      122.62     77.18 o
  -1   8  13       19.80       74.45     65.25 o
   0   8  13        6.79       28.51     69.19 o
   1   8  13       53.98       48.68     63.51 o
   2   8  13      552.41      578.96     67.38 o
   3   8  13        7.33       28.13     71.38 o
   4   8  13        4.44       30.15     84.57 o
  -4   9  13      377.60      401.95     80.37 o
  -3   9  13        1.47      -22.10     73.92 o
  -2   9  13       17.97       46.22     67.73 o
  -1   9  13      104.38      108.34     76.10 o
   0   9  13      123.93      139.63     69.99 o
   1   9  13       41.77       89.27     67.16 o
   2   9  13      130.26      133.56     66.09 o
   3   9  13        2.51      -28.31     75.43 o
  -4  10  13        0.05      -14.43     79.62 o
  -3  10  13      405.02      340.43     72.50 o
  -2  10  13        0.27        9.49     84.71 o
  -1  10  13      529.10      517.78     74.17 o
   0  10  13      627.02      531.95     81.70 o
   1  10  13        5.77       20.83     76.72 o
   2  10  13       13.83       14.39     99.38 o
   3  10  13        8.55       12.06     74.25 o
  -3  11  13      205.51      178.83     97.76 o
  -2  11  13      283.75      296.17     85.81 o
  -1  11  13      231.20      253.56     76.43 o
   0  11  13       27.79       76.44     87.11 o
   1  11  13      367.59      368.16     84.60 o
   2  11  13      118.48      152.07     81.45 o
   3  11  13       42.59       89.53     79.71 o
  -3  12  13       73.21      106.56     89.02 o
  -2  12  13      684.01      687.51     90.23 o
  -1  12  13       85.46      116.61     87.50 o
   0  12  13       69.35       70.74     89.29 o
   1  12  13        0.79       -8.51     83.06 o
   2  12  13      191.72       98.91     80.60 o
  -2  13  13        0.00       20.31     92.71 o
  -1  13  13        0.71       12.30     89.69 o
   0  13  13      339.18      267.40     76.68 o
   1  13  13       13.61       18.42     82.79 o
  -6   0  14      280.22      246.56    108.03 o
  -5   0  14       14.16       59.21     99.66 o
  -4   0  14        3.30      -19.44     85.20 o
  -3   0  14      502.66      472.87     78.73 o
  -2   0  14       19.50       61.77     86.55 o
  -1   0  14      876.43      845.57     81.43 o
   0   0  14     1016.20     1066.81     90.79 o
   1   0  14     1624.29     1890.85    125.12 o
   2   0  14     3293.92     3247.17     83.39 o
   3   0  14        0.46        0.23    105.25 o
   4   0  14      582.93      513.18     94.43 o
   5   0  14      674.27      593.26     97.10 o
  -6   1  14      139.79       79.01     69.75 o
  -5   1  14       43.86       67.65     67.61 o
  -4   1  14       23.63       72.48     61.16 o
  -3   1  14     2691.22     2584.14     64.30 o
  -2   1  14       42.39       64.90     66.84 o
  -1   1  14      107.37      101.06     56.72 o
   0   1  14      250.15      318.77     62.06 o
   1   1  14       76.79       94.19     69.84 o
   2   1  14      630.11      598.64     54.92 o
   3   1  14     1122.69     1153.41     56.72 o
   4   1  14     1422.95     1441.20     58.77 o
   5   1  14      150.57      170.22     70.97 o
  -6   2  14      228.50      188.91     82.34 o
  -5   2  14        0.33       47.93     68.62 o
  -4   2  14       22.61       71.70     58.82 o
  -3   2  14       48.25       55.41     64.32 o
  -2   2  14      591.76      640.99     61.60 o
  -1   2  14      233.13      249.77     57.38 o
   0   2  14      923.07      957.27     61.30 o
   1   2  14       17.72       37.78     62.92 o
   2   2  14     1056.70     1067.04     57.30 o
   3   2  14        0.78       -9.43     54.69 o
   4   2  14      115.33      102.39     60.30 o
   5   2  14      317.78      282.58     66.79 o
  -5   3  14       10.70        3.64     68.19 o
  -4   3  14       11.58       42.03     59.74 o
  -3   3  14      471.45      457.85     57.59 o
  -2   3  14       31.89       28.77     59.76 o
  -1   3  14     1028.44     1031.26     68.50 o
   0   3  14     1532.59     1578.09     59.76 o
   1   3  14      481.38      498.56     74.62 o
   2   3  14        7.38        7.20     57.13 o
   3   3  14      709.05      741.77     60.73 o
   4   3  14      204.55      212.90     61.54 o
   5   3  14      108.07      164.98     66.64 o
  -5   4  14       21.35      -11.89     60.86 o
  -4   4  14      161.20      202.50     66.26 o
  -3   4  14        3.58       35.24     61.77 o
  -2   4  14      218.19      226.75     59.41 o
  -1   4  14     1451.77     1477.52     64.01 o
   0   4  14      182.23      207.09     57.65 o
   1   4  14     3838.37     3702.35     90.81 o
   2   4  14       96.74       79.78     59.65 o
   3   4  14     1150.53     1239.78     62.91 o
   4   4  14      431.69      351.07     60.55 o
  -5   5  14       81.67       97.05     71.16 o
  -4   5  14       89.57       69.98     69.99 o
  -3   5  14      162.19      186.43     60.07 o
  -2   5  14      241.59      214.07     64.16 o
  -1   5  14     1522.43     1467.94     60.89 o
   0   5  14     1117.77     1116.20     63.95 o
   1   5  14     3362.72     3325.68     67.90 o
   2   5  14      434.35      490.03     67.14 o
   3   5  14      155.61      186.45     57.09 o
   4   5  14      277.03      254.21     63.12 o
  -5   6  14        0.47       -3.00     74.41 o
  -4   6  14      160.44      147.44     68.48 o
  -3   6  14        8.95       40.71     61.78 o
  -2   6  14      365.49      381.06     59.50 o
  -1   6  14      333.04      333.39     60.62 o
   0   6  14      154.62      176.59     61.59 o
   1   6  14      546.15      493.38     69.23 o
   2   6  14        5.08       20.19     64.50 o
   3   6  14      709.28      720.09     59.25 o
   4   6  14      142.36      163.99     64.69 o
  -5   7  14      211.50      253.13     91.95 o
  -4   7  14       92.53       88.52     80.28 o
  -3   7  14       33.92       51.59     64.02 o
  -2   7  14       28.32       18.92     65.72 o
  -1   7  14      120.81       95.95     67.11 o
   0   7  14        4.99      -28.07     67.52 o
   1   7  14     1519.65     1537.31     62.02 o
   2   7  14      118.24       96.32     70.26 o
   3   7  14      369.63      381.64     65.84 o
   4   7  14      766.74      710.24     69.40 o
  -4   8  14      119.39       65.29     72.44 o
  -3   8  14      249.27      250.57     73.56 o
  -2   8  14      851.52      877.61     76.72 o
  -1   8  14      618.04      577.88     64.31 o
   0   8  14      120.34      141.98     74.21 o
   1   8  14      302.81      282.47     68.85 o
   2   8  14      942.28      890.04     70.91 o
   3   8  14       28.18       30.48     69.57 o
   4   8  14       19.84       -9.98     81.05 o
  -4   9  14        1.04       52.05     75.34 o
  -3   9  14      312.24      311.04     66.92 o
  -2   9  14      144.78      143.27     70.98 o
  -1   9  14      188.17      174.43     82.78 o
   0   9  14        0.27        9.60     71.97 o
   1   9  14      292.00      296.56     76.03 o
   2   9  14      184.06      202.84     78.48 o
   3   9  14      763.09      629.84     68.55 o
  -4  10  14        0.90       -2.79     83.01 o
  -3  10  14       12.21       19.63     74.41 o
  -2  10  14      486.90      499.92     79.52 o
  -1  10  14      910.05      890.94     82.10 o
   0  10  14      465.85      447.31     79.83 o
   1  10  14       66.53       85.88     77.24 o
   2  10  14      120.30       91.59     81.83 o
   3  10  14      331.17      303.29    101.40 o
  -3  11  14      135.66      119.88     93.30 o
  -2  11  14       98.50      125.95     85.82 o
  -1  11  14      318.03      384.95    103.59 o
   0  11  14       14.97       59.47     88.02 o
   1  11  14        2.01       -5.01     93.13 o
   2  11  14      202.79      140.16     92.80 o
  -2  12  14        9.15       50.42     91.48 o
  -1  12  14        0.33       -0.54     87.10 o
   0  12  14       37.61       61.31     95.56 o
   1  12  14      513.09      440.13     82.04 o
   2  12  14        9.93      189.63    178.97 o
  -1  13  14      237.36      212.10     96.98 o
   0  13  14        9.50      -24.72     90.57 o
  -5   1  15      396.61      415.65     67.50 o
  -4   1  15      187.76      169.58     61.89 o
  -3   1  15       49.35       68.24     59.44 o
  -2   1  15        4.85       32.35     64.92 o
  -1   1  15      716.77      729.39     65.82 o
   0   1  15       21.73       22.93     59.58 o
   1   1  15      868.33      842.57     68.17 o
   2   1  15      135.72      108.33     61.97 o
   3   1  15       20.87       60.84     64.60 o
   4   1  15        0.00      -12.95     63.29 o
  -5   2  15       36.75        7.20     64.14 o
  -4   2  15      692.93      670.37     59.84 o
  -3   2  15     4808.02     4698.42    107.20 o
  -2   2  15       28.25       21.14     56.41 o
  -1   2  15      602.15      637.22     62.46 o
   0   2  15        9.18      -12.36     59.40 o
   1   2  15      994.41     1062.57     69.76 o
   2   2  15        4.87       51.44     61.58 o
   3   2  15      565.69      650.73     63.79 o
   4   2  15       18.18       11.16     66.10 o
  -5   3  15      540.44      580.05     77.92 o
  -4   3  15      157.98      172.84     59.95 o
  -3   3  15      511.85      536.18     57.88 o
  -2   3  15        0.31      -16.16     64.20 o
  -1   3  15     2189.56     2271.84     64.26 o
   0   3  15        0.98        8.26     64.69 o
   1   3  15     1583.81     1607.69     62.18 o
   2   3  15      138.44      198.41     52.93 o
   3   3  15       17.17       25.64     60.30 o
   4   3  15      103.75      123.92     73.11 o
  -5   4  15       86.79       86.43     65.27 o
  -4   4  15       45.79        9.32     67.97 o
  -3   4  15      115.88      148.14     57.90 o
  -2   4  15      476.82      483.73     57.93 o
  -1   4  15       66.25       57.80     55.12 o
   0   4  15       42.00      106.82     62.50 o
   1   4  15       15.77       21.67     56.89 o
   2   4  15      228.63      224.07     56.59 o
   3   4  15      143.10      144.71     64.76 o
   4   4  15        0.18       39.26     65.56 o
  -5   5  15      529.76      514.77     77.62 o
  -4   5  15       24.84       27.71     63.35 o
  -3   5  15       86.13      140.45     69.18 o
  -2   5  15       18.97       65.47     60.21 o
  -1   5  15      893.01      894.80     64.95 o
   0   5  15      981.35     1023.49     60.53 o
   1   5  15      269.64      337.58     61.99 o
   2   5  15        7.29       17.46     63.93 o
   3   5  15        6.15       40.72     58.04 o
   4   5  15        2.06        5.34     62.48 o
  -5   6  15        2.04       -8.93     77.24 o
  -4   6  15      324.59      330.16     79.74 o
  -3   6  15     1419.81     1458.21     70.31 o
  -2   6  15       92.57       61.74     73.94 o
  -1   6  15      476.15      527.42     68.41 o
   0   6  15       22.35       59.83     69.01 o
   1   6  15      276.43      322.83     65.33 o
   2   6  15        7.92      -11.40     65.43 o
   3   6  15      222.64      193.57     71.27 o
   4   6  15       91.05       98.75     71.54 o
  -5   7  15      352.37      262.15     76.62 o
  -4   7  15      388.75      421.27     80.63 o
  -3   7  15      719.62      692.83     63.89 o
  -2   7  15       26.22       -8.17     70.89 o
  -1   7  15     1591.15     1629.42     69.71 o
   0   7  15       13.39       34.81     66.77 o
   1   7  15      599.34      600.02     68.43 o
   2   7  15        0.08        8.40     72.80 o
   3   7  15       26.37       89.57     77.05 o
   4   7  15      117.51      117.61     66.98 o
  -4   8  15        8.81       36.18     72.90 o
  -3   8  15      122.60      126.06     74.61 o
  -2   8  15      154.52      153.08     76.84 o
  -1   8  15     1016.03      955.33     67.51 o
   0   8  15        0.10      -49.18     66.86 o
   1   8  15      108.89      133.93     74.44 o
   2   8  15      171.77      198.04     74.40 o
   3   8  15       13.22      -17.87     70.09 o
  -4   9  15      151.12      125.73     83.78 o
  -3   9  15        0.23       23.08     76.93 o
  -2   9  15        1.53       45.80     78.60 o
  -1   9  15      243.68      246.48     72.28 o
   0   9  15      478.67      467.27     78.79 o
   1   9  15        6.55       32.22     88.08 o
   2   9  15       74.95      113.18     77.36 o
   3   9  15       69.19      104.87     68.72 o
  -3  10  15      917.42      822.64     85.92 o
  -2  10  15       16.69       17.37     79.41 o
  -1  10  15       17.82       39.50     86.30 o
   0  10  15       26.56       37.67     80.21 o
   1  10  15      115.62       88.98     72.65 o
   2  10  15        0.31       29.46     74.61 o
  -3  11  15      115.49       84.47     95.35 o
  -2  11  15       12.15       40.38     92.91 o
  -1  11  15      293.80      201.14     97.21 o
   0  11  15       62.65       88.93     75.54 o
   1  11  15      406.25      345.04     87.80 o
   2  11  15      279.49      229.63    101.36 o
  -2  12  15      308.56      257.23    105.62 o
  -1  12  15       71.57      101.76     89.10 o
   0  12  15        7.67       20.93     83.93 o
   1  12  15        2.18      -10.96     80.45 o
  -5   0  16      222.13      172.67     97.55 o
  -4   0  16        6.80       14.51     99.75 o
  -3   0  16      622.52      576.48     89.91 o
  -2   0  16       78.39       89.04     97.06 o
  -1   0  16      178.42      183.00     97.85 o
   0   0  16        0.07       33.84     77.09 o
   1   0  16      349.04      294.08     83.11 o
   2   0  16       10.17       32.69     80.36 o
   3   0  16      181.96      243.89     92.26 o
   4   0  16      400.70      439.14     82.96 o
  -5   1  16       33.84       39.51     68.22 o
  -4   1  16       53.75       71.02     65.59 o
  -3   1  16       28.46       33.71     66.19 o
  -2   1  16      654.06      640.64     61.76 o
  -1   1  16      172.36      176.84     58.35 o
   0   1  16     1418.04     1568.26     66.96 o
   1   1  16     2224.45     2339.24     64.46 o
   2   1  16      399.32      367.32     65.34 o
   3   1  16      328.95      290.78     61.09 o
   4   1  16       76.95       60.66     64.54 o
  -5   2  16      223.48      206.02     65.81 o
  -4   2  16       88.59       72.41     60.45 o
  -3   2  16      260.49      290.58     64.22 o
  -2   2  16       22.80       70.44     58.23 o
  -1   2  16      171.86      202.64     64.91 o
   0   2  16      141.53      194.18     62.58 o
   1   2  16      410.72      405.53     60.65 o
   2   2  16        7.60       14.74     60.44 o
   3   2  16      175.34      206.25     59.17 o
   4   2  16      207.82      240.88     66.20 o
  -5   3  16        3.60       -6.48     68.16 o
  -4   3  16       91.19       81.00     61.38 o
  -3   3  16       20.35       35.49     66.54 o
  -2   3  16      362.68      347.13     63.20 o
  -1   3  16      343.47      351.41     60.92 o
   0   3  16       35.67       61.96     60.07 o
   1   3  16        1.32       19.02     60.17 o
   2   3  16      194.94      220.19     67.11 o
   3   3  16      986.57     1075.69     63.28 o
   4   3  16       94.65       83.89     64.83 o
  -5   4  16       29.02       41.56     68.04 o
  -4   4  16       32.52       20.02     65.88 o
  -3   4  16       43.50       98.24     59.44 o
  -2   4  16      140.37      103.03     61.86 o
  -1   4  16       41.13       41.25     66.17 o
   0   4  16       49.71       87.10     63.32 o
   1   4  16     3413.89     3321.29     86.90 o
   2   4  16      143.27      173.96     62.97 o
   3   4  16      661.26      686.12     62.29 o
   4   4  16       49.62       56.05     68.23 o
  -5   5  16        1.51       12.03     74.27 o
  -4   5  16      200.64      212.72     69.96 o
  -3   5  16       24.07      -19.72     68.30 o
  -2   5  16      899.21      885.87     69.08 o
  -1   5  16        5.91       65.48     67.57 o
   0   5  16        0.59       -6.79     63.55 o
   1   5  16      218.74      287.49     64.74 o
   2   5  16      181.79      230.31     61.21 o
   3   5  16      775.28      788.72     70.93 o
   4   5  16       26.28       53.17     71.03 o
  -5   6  16        3.36      -34.98     75.91 o
  -4   6  16       69.99       60.23     71.38 o
  -3   6  16      402.20      383.01     68.06 o
  -2   6  16       38.15       48.19     71.61 o
  -1   6  16       47.75       96.46     74.34 o
   0   6  16      339.18      340.82     61.93 o
   1   6  16      127.80      169.17     67.99 o
   2   6  16       12.89      -53.07     69.60 o
   3   6  16      211.60      275.86     70.23 o
   4   6  16        1.43        2.51     71.15 o
  -4   7  16       63.95       69.12     74.42 o
  -3   7  16       36.15       55.15     73.63 o
  -2   7  16      135.09      135.04     73.05 o
  -1   7  16      204.07      185.93     67.87 o
   0   7  16      211.79      244.72     68.11 o
   1   7  16      245.40      249.23     69.00 o
   2   7  16       51.59       96.00     67.06 o
   3   7  16       29.92       43.30     65.37 o
  -4   8  16        1.94       41.72     78.27 o
  -3   8  16      514.76      464.07     73.62 o
  -2   8  16       92.83      104.84     73.81 o
  -1   8  16      670.72      599.25     74.89 o
   0   8  16       99.60       92.71     80.44 o
   1   8  16        8.53       15.65     66.45 o
   2   8  16       21.56       33.76     75.77 o
   3   8  16       36.51       35.80     67.88 o
  -4   9  16      135.12       92.05     92.61 o
  -3   9  16        0.17      -37.94     87.76 o
  -2   9  16        0.50       -7.63     78.20 o
  -1   9  16       54.52       63.26     72.24 o
   0   9  16      180.70      190.48     72.09 o
   1   9  16      366.81      345.84     79.93 o
   2   9  16      143.33      120.15     67.72 o
   3   9  16      381.31      303.67     82.00 o
  -3  10  16        0.28       11.76     90.68 o
  -2  10  16       89.68       80.89     86.62 o
  -1  10  16      376.28      403.17     80.54 o
   0  10  16        0.06       39.61     85.89 o
   1  10  16      123.54      140.76     87.88 o
   2  10  16      302.36      156.42     85.73 o
  -2  11  16       11.20       40.03    102.26 o
  -1  11  16       43.19      106.00     92.36 o
   0  11  16       54.03       72.28     83.70 o
   1  11  16        1.17        6.39     90.87 o
  -1  12  16        3.92       40.72     87.94 o
   0  12  16        7.59       -9.09     96.89 o
  -5   1  17        0.75        3.52     74.26 o
  -4   1  17      336.68      364.31     72.79 o
  -3   1  17       21.56       72.53     61.88 o
  -2   1  17     2497.03     2450.91     60.42 o
  -1   1  17      797.88      810.41     59.27 o
   0   1  17      187.94      189.89     61.49 o
   1   1  17      134.96      185.76     60.41 o
   2   1  17       25.40       66.51     58.65 o
   3   1  17       96.42      117.11     61.57 o
   4   1  17        4.76       29.35     75.63 o
  -5   2  17        0.24       28.42     73.69 o
  -4   2  17     1362.96     1328.81     66.19 o
  -3   2  17      457.51      466.52     58.86 o
  -2   2  17       98.77       90.80     64.77 o
  -1   2  17     1500.49     1495.18     66.12 o
   0   2  17     1248.81     1287.57     64.01 o
   1   2  17     1810.31     1860.12     62.81 o
   2   2  17       64.97       84.93     58.96 o
   3   2  17      311.21      320.08     59.88 o
   4   2  17       14.41       55.22     68.03 o
  -5   3  17        1.16       37.03     77.78 o
  -4   3  17      464.89      402.31     71.43 o
  -3   3  17      236.40      271.51     61.00 o
  -2   3  17     1222.13     1175.76     69.04 o
  -1   3  17      313.32      311.26     64.27 o
   0   3  17      194.23      248.89     61.70 o
   1   3  17      507.36      469.00     61.28 o
   2   3  17        0.84       32.06     58.27 o
   3   3  17       67.52       64.46     67.22 o
   4   3  17        5.75       27.01     74.04 o
  -5   4  17      100.83       83.67     66.46 o
  -4   4  17       59.11       64.51     70.67 o
  -3   4  17      140.92      121.38     63.61 o
  -2   4  17       53.36       62.61     68.78 o
  -1   4  17       27.76       56.16     63.94 o
   0   4  17      311.49      312.10     66.88 o
   1   4  17        4.80       25.62     63.86 o
   2   4  17       13.22       32.68     60.58 o
   3   4  17        0.10       11.56     65.01 o
   4   4  17       11.90       54.56     71.69 o
  -5   5  17       56.94       78.49     77.30 o
  -4   5  17        0.27        6.50     67.79 o
  -3   5  17       89.98       84.16     67.26 o
  -2   5  17      515.97      455.40     77.43 o
  -1   5  17      595.56      619.07     63.51 o
   0   5  17        5.21       -2.01     59.53 o
   1   5  17       86.13       60.33     68.23 o
   2   5  17        7.07      -37.15     67.07 o
   3   5  17      291.10      312.13     66.10 o
  -4   6  17      773.57      678.05     75.07 o
  -3   6  17      178.26      216.94     71.31 o
  -2   6  17      177.19      212.06     66.72 o
  -1   6  17      144.43      170.12     69.53 o
   0   6  17      237.89      236.30     64.00 o
   1   6  17     1448.37     1417.49     71.56 o
   2   6  17        0.12        1.73     65.26 o
   3   6  17      219.19      256.96     66.29 o
  -4   7  17      396.58      350.76     76.71 o
  -3   7  17       10.57      -17.57     66.69 o
  -2   7  17      729.16      739.13     71.78 o
  -1   7  17      704.47      704.35     70.64 o
   0   7  17       85.65       61.58     67.39 o
   1   7  17      450.42      486.04     67.71 o
   2   7  17       12.27       16.15     77.78 o
   3   7  17      173.51      123.23     70.61 o
  -4   8  17       72.86      119.65     79.98 o
  -3   8  17       43.19      -12.74     73.44 o
  -2   8  17      139.28      106.92     77.39 o
  -1   8  17      439.62      432.40     73.97 o
   0   8  17       69.91      107.64     64.25 o
   1   8  17       14.28       -6.94     62.82 o
   2   8  17        8.13       -3.80     70.38 o
   3   8  17       91.79       91.21     71.65 o
  -3   9  17      132.82      118.60     86.42 o
  -2   9  17      100.86      150.47     74.43 o
  -1   9  17      282.80      263.98     84.44 o
   0   9  17       40.49       22.18     78.75 o
   1   9  17       13.63       44.83     68.24 o
   2   9  17        9.78       68.82     72.39 o
  -3  10  17      428.43      336.28     81.23 o
  -2  10  17       29.50       10.85     82.85 o
  -1  10  17       68.64      115.17     83.89 o
   0  10  17      118.03      119.12     79.96 o
   1  10  17      366.82      355.26     84.54 o
   2  10  17        0.11       44.43     81.83 o
  -2  11  17      356.69      245.56     90.55 o
  -1  11  17      475.04      417.29     80.93 o
   0  11  17      109.10       76.87     83.18 o
   1  11  17       41.08       69.95     76.16 o
  -5   0  18        3.99       15.99    111.73 o
  -4   0  18      404.94      284.96     85.21 o
  -3   0  18      217.17      217.31     92.18 o
  -2   0  18        0.26       34.51     82.84 o
  -1   0  18       27.62       33.74     93.28 o
   0   0  18       33.94      -45.06     84.93 o
   1   0  18      262.31      331.97     92.01 o
   2   0  18      652.34      738.68    102.84 o
   3   0  18     1010.33      994.94     92.87 o
   4   0  18       82.85       43.70    127.53 o
  -5   1  18       16.10        6.41     71.79 o
  -4   1  18        1.25       29.22     65.97 o
  -3   1  18       20.83       47.76     73.99 o
  -2   1  18       14.83       70.87     69.63 o
  -1   1  18      948.32      871.67     64.38 o
   0   1  18      147.43      161.04     62.24 o
   1   1  18     1960.52     1945.97     77.96 o
   2   1  18       10.95       26.38     68.52 o
   3   1  18       53.59       65.37     66.61 o
   4   1  18      215.11      193.43     73.35 o
  -5   2  18        0.02       24.92     73.39 o
  -4   2  18      554.99      474.17     69.53 o
  -3   2  18       32.77       51.22     67.18 o
  -2   2  18      262.52      252.54     67.13 o
  -1   2  18      280.29      270.53     72.04 o
   0   2  18       77.05      103.00     65.62 o
   1   2  18       67.13       93.83     62.32 o
   2   2  18       70.87      100.60     60.51 o
   3   2  18       10.06        4.39     69.03 o
   4   2  18      343.70      358.44     86.33 o
  -5   3  18       76.42       95.60     76.92 o
  -4   3  18       35.61       60.15     66.30 o
  -3   3  18       90.20      114.17     63.38 o
  -2   3  18       34.95       40.04     68.99 o
  -1   3  18       26.32       86.59     71.38 o
   0   3  18       27.01       40.04     71.63 o
   1   3  18       35.41       71.24     63.14 o
   2   3  18       19.40       22.72     64.95 o
   3   3  18      578.87      578.55     64.19 o
  -5   4  18       10.21       41.62     71.58 o
  -4   4  18      395.44      342.93     67.55 o
  -3   4  18        6.87       27.02     73.99 o
  -2   4  18      285.65      264.86     77.22 o
  -1   4  18      316.77      320.40     70.79 o
   0   4  18      899.57      921.28     64.92 o
   1   4  18      180.35      191.86     70.74 o
   2   4  18       54.22       60.60     79.42 o
   3   4  18      171.67      171.16     68.08 o
  -4   5  18        0.00       17.16     74.84 o
  -3   5  18      162.17      133.52     75.17 o
  -2   5  18      100.50      146.98     70.41 o
  -1   5  18       76.07       97.49     66.73 o
   0   5  18      588.37      551.59     64.35 o
   1   5  18       14.40        8.29     68.61 o
   2   5  18      240.37      228.10     73.40 o
   3   5  18      947.60      900.44     75.50 o
  -4   6  18       54.67        6.32     69.11 o
  -3   6  18       78.48      145.24     66.71 o
  -2   6  18       27.83       13.67     64.07 o
  -1   6  18       10.19       54.41     64.52 o
   0   6  18     1251.82     1135.06     73.02 o
   1   6  18       27.96       33.00     70.93 o
   2   6  18        0.46       -0.10     81.35 o
   3   6  18       11.20       33.36     66.86 o
  -4   7  18       20.74       29.41     71.42 o
  -3   7  18      108.92      100.59     73.05 o
  -2   7  18       70.63       38.52     80.40 o
  -1   7  18      152.81      196.30     75.34 o
   0   7  18        8.99        1.68     64.33 o
   1   7  18      192.13      202.92     67.04 o
   2   7  18      340.10      346.47     75.21 o
   3   7  18       35.40       77.86     68.94 o
  -3   8  18       49.18       64.89     89.10 o
  -2   8  18       23.91       -3.02     80.16 o
  -1   8  18        5.65       12.55     69.69 o
   0   8  18      241.36      274.20     82.63 o
   1   8  18       56.25       48.34     67.98 o
   2   8  18      956.60      879.39     82.21 o
  -3   9  18      465.10      372.64     89.80 o
  -2   9  18       66.28       77.15     81.41 o
  -1   9  18      209.24      192.72     76.40 o
   0   9  18       37.82       77.23     81.75 o
   1   9  18      132.58      152.20     72.19 o
   2   9  18      162.93      125.27     79.50 o
  -2  10  18        0.99       22.90     83.67 o
  -1  10  18        6.63       36.14     87.05 o
   0  10  18       15.87       32.99     80.91 o
   1  10  18       50.08       45.04     92.00 o
  -1  11  18       12.26       24.70     95.97 o
   0  11  18       70.64      119.36     89.56 o
  -5   1  19       65.37       44.86     72.01 o
  -4   1  19      519.77      489.91     69.19 o
  -3   1  19        3.07        8.31     70.24 o
  -2   1  19      685.88      695.93     74.79 o
  -1   1  19      535.02      609.70     63.17 o
   0   1  19       34.52        0.01     62.93 o
   1   1  19       33.73       44.07     62.18 o
   2   1  19      519.55      525.29     75.74 o
   3   1  19      207.70      226.67     71.84 o
  -5   2  19       34.37       68.54     75.32 o
  -4   2  19      579.00      508.09     67.22 o
  -3   2  19        0.69       10.17     66.10 o
  -2   2  19     1531.45     1574.46     86.21 o
  -1   2  19       14.10       24.17     65.04 o
   0   2  19     1359.41     1428.27     68.98 o
   1   2  19      396.89      413.42     72.04 o
   2   2  19       91.44      107.25     72.83 o
   3   2  19      239.12      285.27     72.04 o
  -4   3  19      686.39      670.08     73.49 o
  -3   3  19        5.05       -2.39     68.72 o
  -2   3  19      455.60      468.62     72.31 o
  -1   3  19       34.94       81.57     63.44 o
   0   3  19      355.80      434.42     69.45 o
   1   3  19      112.53      110.13     67.30 o
   2   3  19      477.47      470.29     78.05 o
   3   3  19      106.85      129.19     65.81 o
  -4   4  19        1.47       47.71     73.57 o
  -3   4  19       15.41       32.76     64.14 o
  -2   4  19       69.14      105.70     65.80 o
  -1   4  19      144.74      173.40     67.39 o
   0   4  19      157.18      179.53     74.13 o
   1   4  19       76.56      103.34     74.02 o
   2   4  19       14.95       68.98     81.00 o
   3   4  19       33.32       61.16     78.99 o
  -4   5  19      127.52      118.10     70.75 o
  -3   5  19        0.04      -16.81     68.05 o
  -2   5  19      372.32      380.00     75.11 o
  -1   5  19      166.64      184.18     70.51 o
   0   5  19       28.09       46.66     73.70 o
   1   5  19       11.89       24.65     65.78 o
   2   5  19      166.50      208.20     71.59 o
   3   5  19      194.38      233.17     78.36 o
  -4   6  19      385.99      291.01     72.16 o
  -3   6  19        3.41        6.38     68.95 o
  -2   6  19      933.20      863.25     66.01 o
  -1   6  19       27.92       76.39     68.52 o
   0   6  19     1050.88      985.06     67.46 o
   1   6  19      101.58      114.26     69.29 o
   2   6  19        7.15       -5.95     66.97 o
   3   6  19       73.40      131.07     82.00 o
  -3   7  19        5.89      -10.03     77.05 o
  -2   7  19      912.30      879.73     71.68 o
  -1   7  19       45.16       41.34     67.34 o
   0   7  19      102.24      163.68     71.06 o
   1   7  19      256.65      233.75     73.41 o
   2   7  19      310.89      287.57     75.34 o
  -3   8  19       19.12       66.11     84.25 o
  -2   8  19      136.00      162.56     75.65 o
  -1   8  19      172.95      153.99     75.46 o
   0   8  19       55.22       21.63     69.21 o
   1   8  19      116.63      107.58     77.45 o
   2   8  19        3.66       19.35     74.27 o
  -2   9  19       20.65       44.37     84.04 o
  -1   9  19       89.69       89.80     76.14 o
   0   9  19       20.66       22.15     74.41 o
   1   9  19       44.70       69.89     80.63 o
  -2  10  19      211.19       67.05    263.51 o
  -1  10  19       76.57      100.54     89.22 o
   0  10  19      307.83      283.66     95.49 o
  -4   0  20        0.85       76.99    104.39 o
  -3   0  20      236.65      152.26    107.99 o
  -2   0  20        0.72       19.36     87.55 o
  -1   0  20      478.64      400.84     88.36 o
   0   0  20        4.81        4.20     94.29 o
   1   0  20      507.71      624.64     96.91 o
   2   0  20      460.87      375.25    109.11 o
   3   0  20      125.46      139.56     91.04 o
  -4   1  20      130.42       97.97     70.69 o
  -3   1  20       20.79       51.88     64.13 o
  -2   1  20        2.81       22.12     71.12 o
  -1   1  20       18.89       30.69     71.14 o
   0   1  20       11.54       76.74     68.00 o
   1   1  20       26.86       44.72     66.13 o
   2   1  20       25.29       61.86     71.33 o
   3   1  20      232.09      181.03     67.22 o
  -4   2  20       38.09       28.36     77.12 o
  -3   2  20      195.04      185.83     70.48 o
  -2   2  20       31.02       24.55     64.54 o
  -1   2  20      564.39      555.95     64.25 o
   0   2  20      274.39      308.29     65.32 o
   1   2  20      195.41      193.99     64.01 o
   2   2  20        3.85        9.72     70.90 o
   3   2  20       19.00       42.27     68.78 o
  -4   3  20      142.16      165.44     71.44 o
  -3   3  20       48.66       55.51     66.94 o
  -2   3  20       26.81       77.72     65.56 o
  -1   3  20        2.06        0.62     60.13 o
   0   3  20      875.04      896.95     67.97 o
   1   3  20       85.41       61.24     70.05 o
   2   3  20      109.93      157.69     69.92 o
   3   3  20       27.25       10.43     71.20 o
  -4   4  20      176.33      211.23     73.35 o
  -3   4  20      141.72      128.45     72.07 o
  -2   4  20       47.89       21.04     66.98 o
  -1   4  20       28.95       -9.23     73.98 o
   0   4  20        2.46       22.87     65.31 o
   1   4  20       64.91       74.64     68.32 o
   2   4  20      702.05      659.07     68.21 o
   3   4  20        2.13      -23.65     72.45 o
  -4   5  20      241.85      233.51     73.48 o
  -3   5  20       18.35      -17.10     76.10 o
  -2   5  20       64.47       55.00     70.10 o
  -1   5  20       99.44       99.82     72.88 o
   0   5  20     1088.18      961.80     71.62 o
   1   5  20       16.99       34.24     73.26 o
   2   5  20      295.72      278.82     72.11 o
  -3   6  20      127.39      105.63     77.67 o
  -2   6  20        0.08       24.19     78.03 o
  -1   6  20        6.88       52.24     69.40 o
   0   6  20       66.70       94.26     67.88 o
   1   6  20       41.14       58.81     72.51 o
   2   6  20       39.07        1.10     74.31 o
  -3   7  20       57.35       48.97     92.18 o
  -2   7  20        0.99       54.94     80.08 o
  -1   7  20       16.15       59.88     71.44 o
   0   7  20       53.03       23.15     69.07 o
   1   7  20       18.21        2.07     70.31 o
   2   7  20       63.23       65.90     74.78 o
  -3   8  20       69.60       38.33    138.33 o
  -2   8  20       65.35       46.73     77.51 o
  -1   8  20       71.59       31.59     73.69 o
   0   8  20        0.15       18.77     74.02 o
   1   8  20      228.59      235.58     72.19 o
  -2   9  20      146.99      151.32     84.61 o
  -1   9  20        5.96      -14.45     82.64 o
   0   9  20       19.92       51.33     82.79 o
  -4   1  21      174.54      144.32     75.82 o
  -3   1  21        5.18        7.08     69.37 o
  -2   1  21      171.07      156.77     69.61 o
  -1   1  21      374.12      369.82     65.15 o
   0   1  21      277.20      281.46     74.69 o
   1   1  21        3.36      108.01     71.43 o
   2   1  21      205.64      187.19     68.95 o
   3   1  21       19.56       -1.12     99.62 o
  -4   2  21      120.58      170.07     72.99 o
  -3   2  21      535.68      432.84     73.69 o
  -2   2  21      444.75      444.59     69.78 o
  -1   2  21        4.82       -1.26     62.90 o
   0   2  21     1668.04     1598.43     71.72 o
   1   2  21        7.91       24.76     68.81 o
   2   2  21       92.50      127.73     68.92 o
  -4   3  21      371.18      339.37     71.75 o
  -3   3  21       18.33       43.66     73.01 o
  -2   3  21      770.06      657.49     77.13 o
  -1   3  21      631.52      534.81     72.65 o
   0   3  21      637.79      641.73     63.31 o
   1   3  21        1.41       14.66     62.63 o
   2   3  21      416.59      339.60     67.95 o
  -4   4  21       97.85      113.40     78.01 o
  -3   4  21       53.03       70.58     81.60 o
  -2   4  21        3.08       11.36     63.26 o
  -1   4  21      378.55      352.79     74.04 o
   0   4  21       63.67       72.35     61.38 o
   1   4  21        1.97       -1.39     69.64 o
   2   4  21       41.96       64.72     87.80 o
  -3   5  21       63.45       20.33     75.51 o
  -2   5  21       20.86       38.22     71.28 o
  -1   5  21        1.99       18.10     74.25 o
   0   5  21      357.54      301.35     70.98 o
   1   5  21       69.53       90.09     67.58 o
   2   5  21      117.91       84.82     73.66 o
  -3   6  21      382.74      288.87     84.37 o
  -2   6  21      370.32      325.51     73.42 o
  -1   6  21        2.27      -33.71     69.29 o
   0   6  21      545.80      480.69     77.27 o
   1   6  21       13.21       17.05     73.49 o
   2   6  21      163.68      150.29     81.87 o
  -2   7  21      511.17      438.57     71.77 o
  -1   7  21       52.75       43.50     73.62 o
   0   7  21      456.02      394.65     72.04 o
   1   7  21       23.64       37.26     81.79 o
  -2   8  21       29.96       26.97     70.54 o
  -1   8  21       63.20       48.23     73.78 o
   0   8  21      172.87      159.39     83.51 o
  -4   0  22       41.67       36.38    112.05 o
  -3   0  22       50.01      -13.61    106.59 o
  -2   0  22      160.97      188.40    111.36 o
  -1   0  22      114.07       81.21     91.37 o
   0   0  22      641.82      682.59    102.45 o
   1   0  22       42.14        4.66     95.28 o
   2   0  22        7.75        4.52    131.74 o
  -4   1  22       73.00       95.23    268.66 o
  -3   1  22      199.79      188.26     82.73 o
  -2   1  22       26.72       79.48     71.01 o
  -1   1  22       26.04       98.99     73.24 o
   0   1  22       47.01       65.66     68.47 o
   1   1  22       63.34       34.77     79.79 o
   2   1  22       15.48       30.46     79.99 o
  -3   2  22       14.63       74.78     91.37 o
  -2   2  22       88.45       38.15     78.34 o
  -1   2  22        6.33       -0.46     76.44 o
   0   2  22      495.72      440.92     71.70 o
   1   2  22       11.23        5.10     71.38 o
   2   2  22       77.57      111.91     72.06 o
  -3   3  22       17.12       -9.65     93.51 o
  -2   3  22        8.90       12.53     69.11 o
  -1   3  22       68.94       95.88     76.73 o
   0   3  22      182.79      167.91     64.31 o
   1   3  22       45.80      105.00     82.06 o
   2   3  22       13.76       37.38     78.76 o
  -3   4  22       29.82       59.37     88.37 o
  -2   4  22       30.72       57.40     81.33 o
  -1   4  22        0.01       -1.71     64.81 o
   0   4  22       32.57       45.13     70.56 o
   1   4  22        0.03      -22.06     69.21 o
   2   4  22      601.48      546.95     79.08 o
  -3   5  22        4.32       42.94     84.02 o
  -2   5  22        2.02       42.21     68.69 o
  -1   5  22      361.42      342.90     80.56 o
   0   5  22        2.30      -18.84     71.19 o
   1   5  22       33.75       62.69     73.30 o
  -2   6  22      166.74      163.78     76.84 o
  -1   6  22        5.85       -1.71     73.24 o
   0   6  22        6.36       -3.37     73.94 o
   1   6  22       25.16       -0.07     77.51 o
  -2   7  22        2.91       28.31     74.55 o
  -1   7  22      168.80      148.94     76.21 o
   0   7  22        1.83       20.57     89.89 o
  -3   1  23       21.33       28.94     84.35 o
  -2   1  23        7.12       61.75     71.95 o
  -1   1  23      588.69      553.55     66.94 o
   0   1  23      252.49      237.72     73.93 o
   1   1  23        1.67       64.98     78.79 o
  -3   2  23      704.08      553.87     91.55 o
  -2   2  23       73.89       86.54     67.90 o
  -1   2  23       34.95       58.11     69.87 o
   0   2  23      158.92       94.12     77.81 o
   1   2  23      476.38      457.32     73.74 o
  -3   3  23        0.58       62.00     84.03 o
  -2   3  23       63.21       84.49     68.08 o
  -1   3  23      347.29      268.52     69.93 o
   0   3  23      160.45      138.82     74.28 o
   1   3  23        0.01       41.16     68.37 o
  -2   4  23       10.66        1.71     77.45 o
  -1   4  23       11.26      -22.80     70.91 o
   0   4  23        0.11       28.53     73.93 o
   1   4  23       11.80       32.33     71.66 o
  -2   5  23       30.37       46.31     80.53 o
  -1   5  23       70.45      -13.19     79.71 o
   0   5  23       17.73       52.19     74.10 o
  -1   6  23       19.47       25.22     84.65 o
   0   6  23       59.10       64.17     75.00 o
  -2   0  24       24.27      -19.30     93.13 o
  -1   0  24       47.87       24.63    115.95 o
   0   0  24      131.99      116.50    104.90 o
   1   0  24       50.69       79.72    100.38 o
  -2   1  24      301.19      197.19     72.22 o
  -1   1  24        0.09       14.95     75.87 o
   0   1  24      163.77      168.51     67.09 o
   1   1  24       28.74       38.29     84.95 o
  -2   2  24        3.51      -45.80     72.24 o
  -1   2  24      141.82      145.01     68.78 o
   0   2  24       35.16       94.50     76.37 o
   1   2  24       30.96       31.47    119.34 o
  -2   3  24       58.84       75.80     79.76 o
  -1   3  24        0.33       -1.59     68.80 o
   0   3  24       15.89       41.54     75.46 o
  -1   4  24      173.58       73.52     70.72 o
   0   4  24      162.30      129.57     76.06 o
  -1   1  25      497.84      432.77     70.34 o
 
